# Supplementary material for: FTO‐mediated m6A modification of SOCS1 mRNA promotes the progression of diabetic kidney disease
Source: Clin Transl Med. 2022 Jun 22;12(6):e942. doi: 10.1002/ctm2.942 (PMC9217105; doi:10.1002/ctm2.942)
Supplement: Supplementary file 4 — Supporting Information [file CTM2-12-e942-s003.xlsx]

## Sheet: Supplementary Table S6
Supplementary Table S6. Enriched pathways and biological processes of significantly altered m6A peaks after FTO over expression
ID	Description	GeneRatio	BgRatio	pvalue	p.adjust	qvalue	geneID	Count
GO:0031570	DNA integrity checkpoint	16/366	157/18670	8.24979e-08	0.000259505	0.000243987	CLSPN/CEP63/XPC/MRNIP/RAD1/CDC25C/TNKS1BP1/E2F7/TAOK3/CUL4A/PLK1/CDC6/RPL26/CARM1/CNOT3/DONSON	16
GO:0000077	DNA damage checkpoint	15/366	145/18670	1.72462e-07	0.000259505	0.000243987	CLSPN/CEP63/XPC/MRNIP/RAD1/CDC25C/TNKS1BP1/E2F7/TAOK3/CUL4A/PLK1/RPL26/CARM1/CNOT3/DONSON	15
GO:0045930	negative regulation of mitotic cell cycle	23/366	338/18670	2.53777e-07	0.000259505	0.000243987	PSMD4/CLSPN/PSMB4/XPC/PKD2/JADE1/MRNIP/CDC25C/BTN2A2/DDIAS/HRAS/TNKS1BP1/KNTC1/E2F7/TAOK3/PLK1/BRD7/CDC6/RPL26/CARM1/CNOT3/GADD45GIP1/DONSON	23
GO:0000075	cell cycle checkpoint	18/366	216/18670	2.79262e-07	0.000259505	0.000243987	CLSPN/CEP63/XPC/MRNIP/RAD1/CDC25C/HRAS/TNKS1BP1/KNTC1/E2F7/TAOK3/CUL4A/PLK1/CDC6/RPL26/CARM1/CNOT3/DONSON	18
GO:0007093	mitotic cell cycle checkpoint	15/366	165/18670	9.23052e-07	0.000686197	0.000645165	CLSPN/XPC/MRNIP/CDC25C/HRAS/TNKS1BP1/KNTC1/E2F7/TAOK3/PLK1/CDC6/RPL26/CARM1/CNOT3/DONSON	15
GO:0044774	mitotic DNA integrity checkpoint	12/366	106/18670	1.13212e-06	0.00070135	0.000659412	CLSPN/XPC/MRNIP/CDC25C/TNKS1BP1/E2F7/TAOK3/CDC6/RPL26/CARM1/CNOT3/DONSON	12
GO:1901991	negative regulation of mitotic cell cycle phase transition	18/366	248/18670	2.09182e-06	0.00111076	0.00104434	PSMD4/CLSPN/PSMB4/PKD2/JADE1/MRNIP/CDC25C/BTN2A2/TNKS1BP1/E2F7/TAOK3/PLK1/BRD7/CDC6/RPL26/CARM1/CNOT3/DONSON	18
GO:1901990	regulation of mitotic cell cycle phase transition	25/366	444/18670	2.53968e-06	0.00118	0.00110944	PSMD4/CLSPN/PSMB4/TUBA4A/CEP63/XPC/PKD2/JADE1/MRNIP/CDC25C/BTN2A2/AKAP9/TNKS1BP1/KNTC1/E2F7/TAOK3/CUL4A/PLK1/BRD7/CDC6/RPL26/CARM1/CNOT3/CEP250/DONSON	25
GO:0044773	mitotic DNA damage checkpoint	11/366	97/18670	3.11902e-06	0.00128815	0.00121113	CLSPN/XPC/MRNIP/CDC25C/TNKS1BP1/E2F7/TAOK3/RPL26/CARM1/CNOT3/DONSON	11
GO:1901988	negative regulation of cell cycle phase transition	18/366	267/18670	5.90007e-06	0.00219306	0.00206192	PSMD4/CLSPN/PSMB4/PKD2/JADE1/MRNIP/CDC25C/BTN2A2/TNKS1BP1/E2F7/TAOK3/PLK1/BRD7/CDC6/RPL26/CARM1/CNOT3/DONSON	18
GO:1901987	regulation of cell cycle phase transition	25/366	480/18670	9.88377e-06	0.00333982	0.00314011	PSMD4/CLSPN/PSMB4/TUBA4A/CEP63/XPC/PKD2/JADE1/MRNIP/CDC25C/BTN2A2/AKAP9/TNKS1BP1/KNTC1/E2F7/TAOK3/CUL4A/PLK1/BRD7/CDC6/RPL26/CARM1/CNOT3/CEP250/DONSON	25
GO:0048261	negative regulation of receptor-mediated endocytosis	6/366	27/18670	1.1382e-05	0.00352558	0.00331477	RAC1/PICALM/ANKRD13A/ATXN2/NECAB2/ANKRD13B	6
GO:0010948	negative regulation of cell cycle process	20/366	361/18670	3.25385e-05	0.0093035	0.00874719	PSMD4/CLSPN/PSMB4/PKD2/JADE1/MRNIP/RAD1/CDC25C/BTN2A2/CBX3/TNKS1BP1/E2F7/TAOK3/PLK1/BRD7/CDC6/RPL26/CARM1/CNOT3/DONSON	20
GO:0007050	cell cycle arrest	15/366	237/18670	7.24217e-05	0.019228	0.0180782	DHCR24/BIN1/PKD2/JMY/CDC25C/DDIAS/HRAS/EIF4G2/TNKS1BP1/E2F7/POU4F1/RPL26/CARM1/CNOT3/GADD45GIP1	15
GO:0002091	negative regulation of receptor internalization	4/366	14/18670	0.000124469	0.0300002	0.0282063	ANKRD13A/ATXN2/NECAB2/ANKRD13B	4
GO:0010389	regulation of G2/M transition of mitotic cell cycle	13/366	196/18670	0.000136627	0.0300002	0.0282063	PSMD4/CLSPN/PSMB4/TUBA4A/CEP63/MRNIP/CDC25C/AKAP9/TAOK3/PLK1/CDC6/CEP250/DONSON	13
GO:0007051	spindle organization	12/366	170/18670	0.000137208	0.0300002	0.0282063	TBCE/STMN1/ASPM/HNRNPU/MLH1/CEP63/KIF11/LZTS2/TUBGCP4/PLK1/CHD3/MISP	12
GO:2000134	negative regulation of G1/S transition of mitotic cell cycle	10/366	125/18670	0.00017838	0.0368355	0.0346328	PKD2/JADE1/CDC25C/BTN2A2/TNKS1BP1/E2F7/BRD7/RPL26/CARM1/CNOT3	10
GO:0071158	positive regulation of cell cycle arrest	8/366	82/18670	0.000203648	0.0398401	0.0374578	PKD2/CDC25C/TNKS1BP1/E2F7/POU4F1/RPL26/CARM1/CNOT3	8
GO:0099116	tRNA 5'-end processing	4/366	16/18670	0.000219384	0.0403226	0.0379115	TRMT10C/THG1L/PRORP/USP14	4
GO:1902807	negative regulation of cell cycle G1/S phase transition	10/366	131/18670	0.000261562	0.0403226	0.0379115	PKD2/JADE1/CDC25C/BTN2A2/TNKS1BP1/E2F7/BRD7/RPL26/CARM1/CNOT3	10
GO:0044818	mitotic G2/M transition checkpoint	5/366	30/18670	0.000268129	0.0403226	0.0379115	CLSPN/MRNIP/TAOK3/CDC6/DONSON	5
GO:0072331	signal transduction by p53 class mediator	15/366	267/18670	0.000268678	0.0403226	0.0379115	JMY/RAD1/CDC25C/FOXO3/TNKS1BP1/CHD4/E2F7/POU4F1/BRD7/CHD3/RPL26/PMAIP1/CARM1/CNOT3/MBD3	15
GO:0051225	spindle assembly	9/366	108/18670	0.0002753	0.0403226	0.0379115	ASPM/HNRNPU/MLH1/CEP63/KIF11/LZTS2/TUBGCP4/PLK1/MISP	9
GO:0071156	regulation of cell cycle arrest	9/366	108/18670	0.0002753	0.0403226	0.0379115	BIN1/PKD2/CDC25C/TNKS1BP1/E2F7/POU4F1/RPL26/CARM1/CNOT3	9
GO:2000045	regulation of G1/S transition of mitotic cell cycle	12/366	184/18670	0.000286576	0.0403226	0.0379115	PKD2/JADE1/CDC25C/BTN2A2/TNKS1BP1/E2F7/CUL4A/BRD7/CDC6/RPL26/CARM1/CNOT3	12
GO:0042770	signal transduction in response to DNA damage	10/366	133/18670	0.000295646	0.0403226	0.0379115	CEP63/CDC25C/FOXO3/TNKS1BP1/E2F7/PLK1/RPL26/PMAIP1/CARM1/CNOT3	10
GO:1902749	regulation of cell cycle G2/M phase transition	13/366	213/18670	0.000309259	0.0403226	0.0379115	PSMD4/CLSPN/PSMB4/TUBA4A/CEP63/MRNIP/CDC25C/AKAP9/TAOK3/PLK1/CDC6/CEP250/DONSON	13
GO:0031572	G2 DNA damage checkpoint	5/366	31/18670	0.000314597	0.0403226	0.0379115	CLSPN/MRNIP/TAOK3/PLK1/DONSON	5
GO:0045806	negative regulation of endocytosis	6/366	48/18670	0.000333656	0.04134	0.038868	RAC1/PICALM/ANKRD13A/ATXN2/NECAB2/ANKRD13B	6
GO:0007213	G protein-coupled acetylcholine receptor signaling pathway	4/366	19/18670	0.000445977	0.0518031	0.0487054	GNB1/GRK2/CHRM5/GNA11	4
GO:0034471	ncRNA 5'-end processing	4/366	19/18670	0.000445977	0.0518031	0.0487054	TRMT10C/THG1L/PRORP/USP14	4
GO:0007095	mitotic G2 DNA damage checkpoint	4/366	20/18670	0.000548904	0.0585561	0.0550547	CLSPN/MRNIP/TAOK3/DONSON	4
GO:0072401	signal transduction involved in DNA integrity checkpoint	7/366	73/18670	0.000563798	0.0585561	0.0550547	CDC25C/TNKS1BP1/E2F7/PLK1/RPL26/CARM1/CNOT3	7
GO:0072422	signal transduction involved in DNA damage checkpoint	7/366	73/18670	0.000563798	0.0585561	0.0550547	CDC25C/TNKS1BP1/E2F7/PLK1/RPL26/CARM1/CNOT3	7
GO:0006457	protein folding	13/366	227/18670	0.000567129	0.0585561	0.0550547	DNAJB4/TBCE/GNB1/DNAJC10/GRPEL2/TTC1/DNAJB6/CDC37L1/GANAB/HSP90B1/ERP29/P4HB/CCT8	13
GO:0072395	signal transduction involved in cell cycle checkpoint	7/366	74/18670	0.000612398	0.0615211	0.0578424	CDC25C/TNKS1BP1/E2F7/PLK1/RPL26/CARM1/CNOT3	7
GO:1902806	regulation of cell cycle G1/S phase transition	12/366	202/18670	0.000663886	0.0636316	0.0598267	PKD2/JADE1/CDC25C/BTN2A2/TNKS1BP1/E2F7/CUL4A/BRD7/CDC6/RPL26/CARM1/CNOT3	12
GO:0000966	RNA 5'-end processing	4/366	21/18670	0.000667644	0.0636316	0.0598267	TRMT10C/THG1L/PRORP/USP14	4
GO:0000289	nuclear-transcribed mRNA poly(A) tail shortening	5/366	37/18670	0.000733023	0.0673133	0.0632882	MLH1/TNKS1BP1/TENT4B/ZFP36/CNOT3	5
GO:0006977	DNA damage response, signal transduction by p53 class mediator resulting in cell cycle arrest	6/366	56/18670	0.000774141	0.0673133	0.0632882	CDC25C/TNKS1BP1/E2F7/RPL26/CARM1/CNOT3	6
GO:1903077	negative regulation of protein localization to plasma membrane	4/366	22/18670	0.000803485	0.0673133	0.0632882	TMEM59/RHOQ/PPFIA1/PICALM	4
GO:0045988	negative regulation of striated muscle contraction	3/366	10/18670	0.000809389	0.0673133	0.0632882	BIN1/SRI/GRK2	3
GO:0048259	regulation of receptor-mediated endocytosis	8/366	101/18670	0.000837366	0.0673133	0.0632882	SMAP1/RAC1/PICALM/ANKRD13A/ATXN2/NECAB2/ARRB2/ANKRD13B	8
GO:0031331	positive regulation of cellular catabolic process	17/366	362/18670	0.000847973	0.0673133	0.0632882	TMEM59/SOCS5/SH3BP4/MAPK9/FOXO3/NOD1/ENDOG/GPSM1/TPCN1/IRS2/DET1/PLK1/FTO/DDA1/ZFP36/TICAM1/GSK3A	17
GO:0072431	signal transduction involved in mitotic G1 DNA damage checkpoint	6/366	57/18670	0.00085115	0.0673133	0.0632882	CDC25C/TNKS1BP1/E2F7/RPL26/CARM1/CNOT3	6
GO:1902400	intracellular signal transduction involved in G1 DNA damage checkpoint	6/366	57/18670	0.00085115	0.0673133	0.0632882	CDC25C/TNKS1BP1/E2F7/RPL26/CARM1/CNOT3	6
GO:0006402	mRNA catabolic process	17/366	364/18670	0.000900866	0.0684585	0.064365	PSMD4/SERBP1/PSMB4/HNRNPU/POLR2D/MLH1/HNRNPA0/TNKS1BP1/RPL6/RPS17/TENT4B/FTO/RPL13/RPL26/ZFP36/CNOT3/RPL37	17
GO:0006401	RNA catabolic process	18/366	397/18670	0.000902467	0.0684585	0.064365	PSMD4/SERBP1/PSMB4/HNRNPU/POLR2D/MLH1/HNRNPA0/TNKS1BP1/RPL6/RPS17/TENT4B/FTO/RPL13/RPL26/ZFP36/CNOT3/TRIR/RPL37	18
GO:0072413	signal transduction involved in mitotic cell cycle checkpoint	6/366	59/18670	0.00102277	0.0731084	0.0687368	CDC25C/TNKS1BP1/E2F7/RPL26/CARM1/CNOT3	6
GO:1902402	signal transduction involved in mitotic DNA damage checkpoint	6/366	59/18670	0.00102277	0.0731084	0.0687368	CDC25C/TNKS1BP1/E2F7/RPL26/CARM1/CNOT3	6
GO:1902403	signal transduction involved in mitotic DNA integrity checkpoint	6/366	59/18670	0.00102277	0.0731084	0.0687368	CDC25C/TNKS1BP1/E2F7/RPL26/CARM1/CNOT3	6
GO:1902750	negative regulation of cell cycle G2/M phase transition	8/366	105/18670	0.00107989	0.075735	0.0712063	PSMD4/CLSPN/PSMB4/MRNIP/TAOK3/PLK1/CDC6/DONSON	8
GO:1904376	negative regulation of protein localization to cell periphery	4/366	24/18670	0.00113165	0.0778952	0.0732374	TMEM59/RHOQ/PPFIA1/PICALM	4
GO:0030330	DNA damage response, signal transduction by p53 class mediator	8/366	107/18670	0.00122059	0.0819301	0.077031	CDC25C/FOXO3/TNKS1BP1/E2F7/RPL26/PMAIP1/CARM1/CNOT3	8
GO:0000086	G2/M transition of mitotic cell cycle	13/366	247/18670	0.00123435	0.0819301	0.077031	PSMD4/CLSPN/PSMB4/TUBA4A/CEP63/MRNIP/CDC25C/AKAP9/TAOK3/PLK1/CDC6/CEP250/DONSON	13
GO:1903322	positive regulation of protein modification by small protein conjugation or removal	9/366	135/18670	0.0013881	0.0894929	0.0841415	GNL3/MAPK9/CTR9/RNF111/PLK1/ARRB2/MALT1/TICAM1/GSK3A	9
GO:0051657	maintenance of organelle location	3/366	12/18670	0.00144122	0.0894929	0.0841415	ASPM/TBCCD1/AKAP9	3
GO:0031571	mitotic G1 DNA damage checkpoint	6/366	63/18670	0.0014446	0.0894929	0.0841415	CDC25C/TNKS1BP1/E2F7/RPL26/CARM1/CNOT3	6
GO:0044819	mitotic G1/S transition checkpoint	6/366	63/18670	0.0014446	0.0894929	0.0841415	CDC25C/TNKS1BP1/E2F7/RPL26/CARM1/CNOT3	6
GO:0044783	G1 DNA damage checkpoint	6/366	64/18670	0.00156819	0.095557	0.089843	CDC25C/TNKS1BP1/E2F7/RPL26/CARM1/CNOT3	6
GO:0007212	dopamine receptor signaling pathway	5/366	44/18670	0.00163289	0.0978941	0.0920404	GNB1/ARRB2/GNA11/GSK3A/GNAS	5
GO:0097193	intrinsic apoptotic signaling pathway	14/366	289/18670	0.00178341	0.105	0.0987216	TXNDC12/EIF2AK3/DNAJC10/MLH1/JMY/DDIAS/HRAS/ERP29/POU4F1/CUL4A/P4HB/RPL26/PMAIP1/URI1	14
GO:0044275	cellular carbohydrate catabolic process	5/366	45/18670	0.00180791	0.105	0.0987216	PGD/ABHD10/STBD1/RB1CC1/GSK3A	5
GO:0090646	mitochondrial tRNA processing	3/366	13/18670	0.00184649	0.105591	0.099277	TRMT10C/PRORP/CDK5RAP1	3
GO:0006403	RNA localization	12/366	230/18670	0.00202101	0.113735	0.106934	ZC3H11A/HNRNPU/SRSF7/POLR2D/CETN3/POM121C/ATXN2/NOP10/DDX19B/ZFP36/MX2/CCT8	12
GO:0095500	acetylcholine receptor signaling pathway	4/366	28/18670	0.00205011	0.113735	0.106934	GNB1/GRK2/CHRM5/GNA11	4
GO:0031398	positive regulation of protein ubiquitination	8/366	117/18670	0.00215808	0.117965	0.110911	MAPK9/CTR9/RNF111/PLK1/ARRB2/MALT1/TICAM1/GSK3A	8
GO:0051642	centrosome localization	4/366	29/18670	0.0023418	0.124157	0.116733	ASPM/TBCCD1/AKAP9/MISP	4
GO:0010972	negative regulation of G2/M transition of mitotic cell cycle	7/366	93/18670	0.00235015	0.124157	0.116733	PSMD4/CLSPN/PSMB4/MRNIP/TAOK3/CDC6/DONSON	7
GO:0044839	cell cycle G2/M phase transition	13/366	266/18670	0.00237886	0.124157	0.116733	PSMD4/CLSPN/PSMB4/TUBA4A/CEP63/MRNIP/CDC25C/AKAP9/TAOK3/PLK1/CDC6/CEP250/DONSON	13
GO:0030100	regulation of endocytosis	11/366	205/18670	0.00246878	0.124157	0.116733	ABL2/BIN1/F2RL1/SMAP1/RAC1/PICALM/ANKRD13A/ATXN2/NECAB2/ARRB2/ANKRD13B	11
GO:0010508	positive regulation of autophagy	8/366	120/18670	0.00252845	0.124157	0.116733	TMEM59/SH3BP4/FOXO3/NOD1/GPSM1/TPCN1/TICAM1/GSK3A	8
GO:0061842	microtubule organizing center localization	4/366	30/18670	0.00266083	0.124157	0.116733	ASPM/TBCCD1/AKAP9/MISP	4
GO:0071480	cellular response to gamma radiation	4/366	30/18670	0.00266083	0.124157	0.116733	YAP1/HRAS/RPL26/XRCC6	4
GO:1905144	response to acetylcholine	4/366	30/18670	0.00266083	0.124157	0.116733	GNB1/GRK2/CHRM5/GNA11	4
GO:1905145	cellular response to acetylcholine	4/366	30/18670	0.00266083	0.124157	0.116733	GNB1/GRK2/CHRM5/GNA11	4
GO:1905476	negative regulation of protein localization to membrane	4/366	30/18670	0.00266083	0.124157	0.116733	TMEM59/RHOQ/PPFIA1/PICALM	4
GO:0000956	nuclear-transcribed mRNA catabolic process	11/366	207/18670	0.00266124	0.124157	0.116733	POLR2D/MLH1/TNKS1BP1/RPL6/RPS17/TENT4B/RPL13/RPL26/ZFP36/CNOT3/RPL37	11
GO:0071479	cellular response to ionizing radiation	6/366	71/18670	0.0026722	0.124157	0.116733	RAD1/YAP1/HRAS/TNKS1BP1/RPL26/XRCC6	6
GO:0015931	nucleobase-containing compound transport	12/366	241/18670	0.00296662	0.136135	0.127995	ZC3H11A/HNRNPU/SRSF7/POLR2D/CETN3/POM121C/SLC25A25/SLC29A3/ATXN2/DDX19B/ZFP36/MX2	12
GO:1902235	regulation of endoplasmic reticulum stress-induced intrinsic apoptotic signaling pathway	4/366	32/18670	0.00338577	0.153475	0.144297	TXNDC12/EIF2AK3/ERP29/PMAIP1	4
GO:0000082	G1/S transition of mitotic cell cycle	13/366	279/18670	0.00357951	0.160302	0.150716	PKD2/JADE1/CDC25C/BTN2A2/MCM4/TNKS1BP1/E2F7/CUL4A/BRD7/CDC6/RPL26/CARM1/CNOT3	13
GO:0071383	cellular response to steroid hormone stimulus	12/366	248/18670	0.00373604	0.16532	0.155434	HNRNPU/KDM3A/NR4A2/FOXO3/RXRA/YAP1/NCOR2/ARRB2/CARM1/URI1/ZFP36/DDX17	12
GO:0019827	stem cell population maintenance	9/366	157/18670	0.00386633	0.169072	0.158962	ASPM/KDM3A/POLR2D/GNL3/FOXO3/CTR9/YAP1/CUL4A/CNOT3	9
GO:0000288	nuclear-transcribed mRNA catabolic process, deadenylation-dependent decay	6/366	77/18670	0.00401206	0.173405	0.163036	POLR2D/MLH1/TNKS1BP1/TENT4B/ZFP36/CNOT3	6
GO:0000963	mitochondrial RNA processing	3/366	17/18670	0.0041424	0.173512	0.163136	TRMT10C/PRORP/CDK5RAP1	3
GO:0070525	tRNA threonylcarbamoyladenosine metabolic process	3/366	17/18670	0.0041424	0.173512	0.163136	TRMT10C/PRORP/CDK5RAP1	3
GO:0044264	cellular polysaccharide metabolic process	7/366	103/18670	0.004165	0.173512	0.163136	B3GNT5/STBD1/CSGALNACT1/RB1CC1/NDST2/IRS2/GSK3A	7
GO:0098727	maintenance of cell number	9/366	159/18670	0.00420125	0.173512	0.163136	ASPM/KDM3A/POLR2D/GNL3/FOXO3/CTR9/YAP1/CUL4A/CNOT3	9
GO:1990778	protein localization to cell periphery	14/366	319/18670	0.00434322	0.177381	0.166775	TMEM59/RAB13/RHOQ/RAPGEF2/AFDN/KIF13A/DENND4C/PPFIA1/HRAS/PICALM/RILPL1/PLK1/RABEP1/MISP	14
GO:0002090	regulation of receptor internalization	5/366	55/18670	0.00439039	0.177381	0.166775	ANKRD13A/ATXN2/NECAB2/ARRB2/ANKRD13B	5
GO:0009896	positive regulation of catabolic process	17/366	425/18670	0.00453071	0.17815	0.167497	TMEM59/SOCS5/SH3BP4/MAPK9/FOXO3/NOD1/ENDOG/GPSM1/TPCN1/IRS2/DET1/PLK1/FTO/DDA1/ZFP36/TICAM1/GSK3A	17
GO:0071478	cellular response to radiation	10/366	191/18670	0.0045434	0.17815	0.167497	GNB1/XPC/RAD1/POLD3/YAP1/HRAS/TNKS1BP1/CREBBP/RPL26/XRCC6	10
GO:1903312	negative regulation of mRNA metabolic process	6/366	79/18670	0.0045532	0.17815	0.167497	HNRNPU/SRSF7/HNRNPA0/CTR9/TENT4B/ZFP36	6
GO:0006413	translational initiation	10/366	193/18670	0.00488555	0.184817	0.173765	EIF2AK3/POLR2D/RXRA/EIF4G2/RPL6/RPS17/RPL13/RPL26/EIF2S3/RPL37	10
GO:0050657	nucleic acid transport	10/366	193/18670	0.00488555	0.184817	0.173765	ZC3H11A/HNRNPU/SRSF7/POLR2D/CETN3/POM121C/ATXN2/DDX19B/ZFP36/MX2	10
GO:0050658	RNA transport	10/366	193/18670	0.00488555	0.184817	0.173765	ZC3H11A/HNRNPU/SRSF7/POLR2D/CETN3/POM121C/ATXN2/DDX19B/ZFP36/MX2	10
GO:0018210	peptidyl-threonine modification	8/366	134/18670	0.00495848	0.184817	0.173765	GALNT11/GRK2/TNKS1BP1/CDC42BPB/CSNK1G1/PLK1/GSK3A/PRKD2	8
GO:1903311	regulation of mRNA metabolic process	14/366	324/18670	0.0049722	0.184817	0.173765	PSMD4/CDK11B/SERBP1/PSMB4/HNRNPU/SRSF7/HNRNPA0/CTR9/RBM25/TENT4B/FTO/ZFP36/HNRNPL/DDX17	14
GO:0032436	positive regulation of proteasomal ubiquitin-dependent protein catabolic process	6/366	81/18670	0.00514627	0.189393	0.178068	SOCS5/MAPK9/DET1/PLK1/DDA1/GSK3A	6
GO:0051236	establishment of RNA localization	10/366	196/18670	0.00543636	0.198108	0.186261	ZC3H11A/HNRNPU/SRSF7/POLR2D/CETN3/POM121C/ATXN2/DDX19B/ZFP36/MX2	10
GO:0048511	rhythmic process	13/366	295/18670	0.00568819	0.203888	0.191696	CIART/HNRNPU/MAPK9/FOXO3/CBX3/ATOH7/FZD4/NCOR2/CUL4A/CREBBP/ARRB2/GNA11/TEF	13
GO:0034405	response to fluid shear stress	4/366	37/18670	0.00575955	0.203888	0.191696	SOCS5/PKD2/P2RX4/SMAD6	4
GO:0098926	postsynaptic signal transduction	4/366	37/18670	0.00575955	0.203888	0.191696	GNB1/GRK2/CHRM5/GNA11	4
GO:0032508	DNA duplex unwinding	7/366	110/18670	0.00595897	0.208957	0.196463	XPC/HELQ/MCM4/CHD4/CUL4A/CHD3/XRCC6	7
GO:0044843	cell cycle G1/S phase transition	13/366	298/18670	0.00617634	0.212285	0.199591	PKD2/JADE1/CDC25C/BTN2A2/MCM4/TNKS1BP1/E2F7/CUL4A/BRD7/CDC6/RPL26/CARM1/CNOT3	13
GO:0031623	receptor internalization	7/366	111/18670	0.00625602	0.212285	0.199591	GRK2/PICALM/ANKRD13A/ATXN2/NECAB2/ARRB2/ANKRD13B	7
GO:0034248	regulation of cellular amide metabolic process	18/366	476/18670	0.0062772	0.212285	0.199591	EIF2AK3/BIN1/POLR2D/TRMT10C/GEMIN5/FOXO3/RXRA/CAPRIN1/EIF4G2/PICALM/ATXN2/FTO/RPL26/ZFP36/CNOT3/GSK3A/CDK5RAP1/EIF2S3	18
GO:0006298	mismatch repair	4/366	38/18670	0.00633941	0.212285	0.199591	MLH1/XPC/POLD3/MLH3	4
GO:0009225	nucleotide-sugar metabolic process	4/366	38/18670	0.00633941	0.212285	0.199591	PGM3/CSGALNACT1/PARG/GSK3A	4
GO:1903828	negative regulation of cellular protein localization	7/366	112/18670	0.00656397	0.217842	0.204815	TMEM59/RHOQ/INPP5E/LZTS2/PPFIA1/PICALM/ANKRD13A	7
GO:0060602	branch elongation of an epithelium	3/366	20/18670	0.00664946	0.218726	0.205647	HOXD13/YAP1/SIX4	3
GO:0005976	polysaccharide metabolic process	7/366	114/18670	0.00721351	0.232965	0.219035	B3GNT5/STBD1/CSGALNACT1/RB1CC1/NDST2/IRS2/GSK3A	7
GO:0070059	intrinsic apoptotic signaling pathway in response to endoplasmic reticulum stress	5/366	62/18670	0.00730946	0.232965	0.219035	TXNDC12/EIF2AK3/DNAJC10/ERP29/PMAIP1	5
GO:0046578	regulation of Ras protein signal transduction	11/366	238/18670	0.00752086	0.232965	0.219035	RALGPS2/STMN1/DENND4B/ABL2/ALS2/F2RL1/RAC1/SCAI/HRAS/IRS2/ARHGEF40	11
GO:0007265	Ras protein signal transduction	17/366	448/18670	0.00753965	0.232965	0.219035	RALGPS2/GNB1/STMN1/DHCR24/DENND4B/RAB13/ABL2/RHOQ/ALS2/RAPGEF2/F2RL1/RAC1/SCAI/HRAS/CFL1/IRS2/ARHGEF40	17
GO:1904375	regulation of protein localization to cell periphery	7/366	115/18670	0.00755558	0.232965	0.219035	TMEM59/RHOQ/PPFIA1/HRAS/PICALM/PLK1/MISP	7
GO:0098760	response to interleukin-7	4/366	40/18670	0.00761254	0.232965	0.219035	STIP1/IRS2/P4HB/SOCS1	4
GO:0098761	cellular response to interleukin-7	4/366	40/18670	0.00761254	0.232965	0.219035	STIP1/IRS2/P4HB/SOCS1	4
GO:0002029	desensitization of G protein-coupled receptor signaling pathway	3/366	21/18670	0.00764643	0.232965	0.219035	GRK2/NECAB2/ARRB2	3
GO:0022401	negative adaptation of signaling pathway	3/366	21/18670	0.00764643	0.232965	0.219035	GRK2/NECAB2/ARRB2	3
GO:0042982	amyloid precursor protein metabolic process	5/366	63/18670	0.00781505	0.236167	0.222045	DHCR24/BIN1/PICALM/NECAB2/GSK3A	5
GO:0019083	viral transcription	9/366	177/18670	0.00833588	0.24813	0.233293	POLR2D/POM121C/RPL6/RPS17/RPL13/RPL26/USF2/ZFP36/RPL37	9
GO:0046579	positive regulation of Ras protein signal transduction	5/366	64/18670	0.00834445	0.24813	0.233293	ALS2/F2RL1/RAC1/HRAS/IRS2	5
GO:0023058	adaptation of signaling pathway	3/366	22/18670	0.00872689	0.251456	0.23642	GRK2/NECAB2/ARRB2	3
GO:0035024	negative regulation of Rho protein signal transduction	3/366	22/18670	0.00872689	0.251456	0.23642	STMN1/ABL2/SCAI	3
GO:0070935	3'-UTR-mediated mRNA stabilization	3/366	22/18670	0.00872689	0.251456	0.23642	HNRNPA0/TENT4B/ZFP36	3
GO:0072643	interferon-gamma secretion	3/366	22/18670	0.00872689	0.251456	0.23642	ISG15/F2RL1/BTN3A1	3
GO:0000381	regulation of alternative mRNA splicing, via spliceosome	5/366	65/18670	0.00889818	0.254419	0.239206	HNRNPU/SRSF7/RBM25/HNRNPL/DDX17	5
GO:0030522	intracellular receptor signaling pathway	12/366	278/18670	0.00903375	0.25469	0.23946	KDM3A/NR4A2/TIFA/OTULIN/FAM120B/NOD1/RXRA/YAP1/NCOR2/ARRB2/CARM1/DDX17	12
GO:0032392	DNA geometric change	7/366	119/18670	0.00904468	0.25469	0.23946	XPC/HELQ/MCM4/CHD4/CUL4A/CHD3/XRCC6	7
GO:0034470	ncRNA processing	15/366	384/18670	0.00912848	0.254733	0.239501	TRMT10C/FRG1/THG1L/RRP36/TYW1/UTP14C/PRORP/NOP10/RPS17/TENT4B/RPL26/USP14/CDK5RAP1/DDX27/DDX17	15
GO:1901796	regulation of signal transduction by p53 class mediator	9/366	180/18670	0.00925182	0.254733	0.239501	JMY/RAD1/CHD4/POU4F1/BRD7/CHD3/RPL26/PMAIP1/MBD3	9
GO:1905330	regulation of morphogenesis of an epithelium	9/366	180/18670	0.00925182	0.254733	0.239501	PSMD4/PSMB4/HOXD13/RAC1/RXRA/FZD4/SIX4/ARRB2/PLEKHA4	9
GO:0051052	regulation of DNA metabolic process	14/366	351/18670	0.0097541	0.266141	0.250226	HNRNPU/MLH1/GNL3/MRNIP/ENDOG/PARG/STAT6/CUL4A/TENT4B/ARRB2/MBD2/MBD3/PRKD2/CCT8	14
GO:0000959	mitochondrial RNA metabolic process	4/366	43/18670	0.00981989	0.266141	0.250226	TRMT10C/FOXO3/PRORP/CDK5RAP1	4
GO:0000715	nucleotide-excision repair, DNA damage recognition	3/366	23/18670	0.00989227	0.266141	0.250226	COPS7B/XPC/CUL4A	3
GO:1903351	cellular response to dopamine	6/366	93/18670	0.00995253	0.266141	0.250226	GNB1/CHRM5/ARRB2/GNA11/GSK3A/GNAS	6
GO:0032434	regulation of proteasomal ubiquitin-dependent protein catabolic process	7/366	122/18670	0.010295	0.270301	0.254138	SOCS5/MAPK9/DET1/PLK1/USP14/DDA1/GSK3A	7
GO:0034250	positive regulation of cellular amide metabolic process	8/366	152/18670	0.0103263	0.270301	0.254138	POLR2D/TRMT10C/RXRA/PICALM/RPL26/GSK3A/CDK5RAP1/EIF2S3	8
GO:0051028	mRNA transport	8/366	152/18670	0.0103263	0.270301	0.254138	ZC3H11A/SRSF7/POLR2D/CETN3/POM121C/DDX19B/ZFP36/MX2	8
GO:1903350	response to dopamine	6/366	94/18670	0.0104608	0.271908	0.255649	GNB1/CHRM5/ARRB2/GNA11/GSK3A/GNAS	6
GO:0042987	amyloid precursor protein catabolic process	4/366	44/18670	0.0106386	0.274609	0.258188	DHCR24/BIN1/PICALM/GSK3A	4
GO:1903708	positive regulation of hemopoiesis	9/366	185/18670	0.010945	0.277821	0.261209	ISG15/SOCS5/BTN2A2/SMAP1/FOXO3/POU4F1/MALT1/GNAS/SOCS1	9
GO:0097711	ciliary basal body-plasma membrane docking	6/366	95/18670	0.0109873	0.277821	0.261209	TUBA4A/CEP63/AKAP9/PLK1/CEP250/CEP89	6
GO:2000060	positive regulation of ubiquitin-dependent protein catabolic process	6/366	95/18670	0.0109873	0.277821	0.261209	SOCS5/MAPK9/DET1/PLK1/DDA1/GSK3A	6
GO:1990845	adaptive thermogenesis	8/366	154/18670	0.0111168	0.279078	0.26239	HNRNPU/KDM3A/ABHD6/ACOT13/STAT6/KDM6B/CNOT3/GNAS	8
GO:0007098	centrosome cycle	7/366	124/18670	0.0111955	0.279078	0.26239	CEP63/PKD2/CETN3/KIF11/PLK1/CHD3/CEP250	7
GO:0022613	ribonucleoprotein complex biogenesis	17/366	468/18670	0.0113105	0.279078	0.26239	CEBPZ/POLR2D/FRG1/GEMIN5/RRP36/SCAF11/RPL6/UTP14C/CUL4A/NOP10/RPS17/TENT4B/RPL26/AAR2/DDX27/DDX17/EIF2S3	17
GO:0048255	mRNA stabilization	4/366	45/18670	0.0115001	0.279078	0.26239	HNRNPU/HNRNPA0/TENT4B/ZFP36	4
GO:1990823	response to leukemia inhibitory factor	6/366	96/18670	0.0115322	0.279078	0.26239	HNRNPU/MAT2A/KDM3A/SRSF7/KAT6B/FZD4	6
GO:1990830	cellular response to leukemia inhibitory factor	6/366	96/18670	0.0115322	0.279078	0.26239	HNRNPU/MAT2A/KDM3A/SRSF7/KAT6B/FZD4	6
GO:2000027	regulation of animal organ morphogenesis	11/366	253/18670	0.0115625	0.279078	0.26239	PSMD4/PSMB4/HOXD13/RAC1/RXRA/FZD4/SIX4/ARRB2/CARM1/PLEKHA4/TUG1	11
GO:0009615	response to virus	13/366	323/18670	0.0116677	0.279799	0.263068	ISG15/IFI44L/STMN1/F2RL1/TRIM56/CFL1/RNF26/OAS1/PMAIP1/URI1/TICAM1/MX2/DDX17	13
GO:0007004	telomere maintenance via telomerase	5/366	70/18670	0.0120499	0.285877	0.268782	HNRNPU/TNKS1BP1/NOP10/TENT4B/CCT8	5
GO:0018107	peptidyl-threonine phosphorylation	7/366	126/18670	0.0121519	0.285877	0.268782	GRK2/TNKS1BP1/CDC42BPB/CSNK1G1/PLK1/GSK3A/PRKD2	7
GO:0032479	regulation of type I interferon production	7/366	126/18670	0.0121519	0.285877	0.268782	ISG15/TRIM56/RNF26/STAT6/CREBBP/TICAM1/XRCC6	7
GO:0033692	cellular polysaccharide biosynthetic process	5/366	71/18670	0.0127604	0.296439	0.278713	B3GNT5/CSGALNACT1/NDST2/IRS2/GSK3A	5
GO:0051057	positive regulation of small GTPase mediated signal transduction	5/366	71/18670	0.0127604	0.296439	0.278713	ALS2/F2RL1/RAC1/HRAS/IRS2	5
GO:0034660	ncRNA metabolic process	17/366	475/18670	0.012937	0.298398	0.280555	TRMT10C/FRG1/THG1L/RRP36/TYW1/HRAS/UTP14C/PRORP/NOP10/RPS17/TENT4B/RPL26/USP14/TRIR/CDK5RAP1/DDX27/DDX17	17
GO:0071103	DNA conformation change	14/366	364/18670	0.0130804	0.298398	0.280555	SMC4/XPC/NCAPG/HELQ/MCM4/KAT6B/NAP1L4/CHD4/CUL4A/CHD3/MBD2/MBD3/TSPY26P/XRCC6	14
GO:0010506	regulation of autophagy	13/366	328/18670	0.0131194	0.298398	0.280555	TMEM59/ABL2/SH3BP4/FOXO3/NOD1/RB1CC1/GPSM1/EIF4G2/TPCN1/EXOC7/CAPNS1/TICAM1/GSK3A	13
GO:0032606	type I interferon production	7/366	128/18670	0.0131658	0.298398	0.280555	ISG15/TRIM56/RNF26/STAT6/CREBBP/TICAM1/XRCC6	7
GO:0019080	viral gene expression	9/366	191/18670	0.0132721	0.298984	0.281106	POLR2D/POM121C/RPL6/RPS17/RPL13/RPL26/USF2/ZFP36/RPL37	9
GO:0045646	regulation of erythrocyte differentiation	4/366	47/18670	0.0133547	0.299033	0.281152	ISG15/SMAP1/FOXO3/ZFP36	4
GO:0016072	rRNA metabolic process	10/366	225/18670	0.0136144	0.303023	0.284903	FRG1/RRP36/UTP14C/NOP10/RPS17/TENT4B/RPL26/TRIR/DDX27/DDX17	10
GO:0030206	chondroitin sulfate biosynthetic process	3/366	26/18670	0.0139093	0.30551	0.287241	B3GALT6/CSGALNACT1/CHSY1	3
GO:0070911	global genome nucleotide-excision repair	3/366	26/18670	0.0139093	0.30551	0.287241	XPC/CUL4A/RNF111	3
GO:0071214	cellular response to abiotic stimulus	13/366	331/18670	0.0140549	0.30551	0.287241	GNB1/XPC/PKD2/RAD1/RAC1/POLD3/YAP1/HRAS/TNKS1BP1/CREBBP/RPL26/GNA11/XRCC6	13
GO:0104004	cellular response to environmental stimulus	13/366	331/18670	0.0140549	0.30551	0.287241	GNB1/XPC/PKD2/RAD1/RAC1/POLD3/YAP1/HRAS/TNKS1BP1/CREBBP/RPL26/GNA11/XRCC6	13
GO:0090150	establishment of protein localization to membrane	13/366	332/18670	0.0143779	0.310713	0.292133	SRP19/AFDN/KIF13A/HRAS/RPL6/VPS37B/RILPL1/RPS17/RPL13/ZDHHC7/RPL26/PMAIP1/RPL37	13
GO:2001233	regulation of apoptotic signaling pathway	15/366	406/18670	0.0145816	0.312278	0.293605	TXNDC12/EIF2AK3/NR4A2/MAPK9/RB1CC1/DDIAS/YAP1/PPP2R1B/ERP29/ARRB2/P4HB/RPL26/PMAIP1/URI1/GSK3A	15
GO:0042254	ribosome biogenesis	12/366	297/18670	0.0146407	0.312278	0.293605	CEBPZ/FRG1/RRP36/RPL6/UTP14C/CUL4A/NOP10/RPS17/TENT4B/RPL26/DDX27/DDX17	12
GO:0000723	telomere maintenance	8/366	162/18670	0.0147312	0.312278	0.293605	HNRNPU/GNL3/POLD3/TNKS1BP1/NOP10/TENT4B/CCT8/XRCC6	8
GO:0018105	peptidyl-serine phosphorylation	12/366	299/18670	0.0153575	0.312278	0.293605	CLSPN/EIF2AK3/MAPK9/SGK1/AKAP9/GRK2/TNKS1BP1/CSNK1G1/PLK1/ARRB2/GSK3A/PRKD2	12
GO:0060070	canonical Wnt signaling pathway	13/366	335/18670	0.015381	0.312278	0.293605	PSMD4/PSMB4/ASPM/NR4A2/JADE1/OTULIN/FOXO3/LZTS2/FZD4/YAP1/CSNK1G1/GSK3A/PLEKHA4	13
GO:0034260	negative regulation of GTPase activity	4/366	49/18670	0.0153893	0.312278	0.293605	SH3BP4/GPSM1/HRAS/ARRB2	4
GO:0045932	negative regulation of muscle contraction	3/366	27/18670	0.0154249	0.312278	0.293605	BIN1/SRI/GRK2	3
GO:0071897	DNA biosynthetic process	9/366	196/18670	0.0154765	0.312278	0.293605	ISG15/HNRNPU/POLD3/TNKS1BP1/NOP10/TENT4B/ARRB2/PRKD2/CCT8	9
GO:0007191	adenylate cyclase-activating dopamine receptor signaling pathway	2/366	10/18670	0.0155425	0.312278	0.293605	GNB1/GNAS	2
GO:0033314	mitotic DNA replication checkpoint	2/366	10/18670	0.0155425	0.312278	0.293605	CLSPN/CDC6	2
GO:0051255	spindle midzone assembly	2/366	10/18670	0.0155425	0.312278	0.293605	MLH1/LZTS2	2
GO:0090557	establishment of endothelial intestinal barrier	2/366	10/18670	0.0155425	0.312278	0.293605	RAPGEF2/AFDN	2
GO:1901033	positive regulation of response to reactive oxygen species	2/366	10/18670	0.0155425	0.312278	0.293605	FOXO3/ENDOG	2
GO:0031023	microtubule organizing center organization	7/366	133/18670	0.0159643	0.319028	0.299951	CEP63/PKD2/CETN3/KIF11/PLK1/CHD3/CEP250	7
GO:1903320	regulation of protein modification by small protein conjugation or removal	10/366	231/18670	0.0160896	0.319812	0.300689	ISG15/GNL3/MAPK9/CTR9/RNF111/PLK1/ARRB2/MALT1/TICAM1/GSK3A	10
GO:2001242	regulation of intrinsic apoptotic signaling pathway	8/366	165/18670	0.016285	0.32126	0.30205	TXNDC12/EIF2AK3/DDIAS/ERP29/P4HB/RPL26/PMAIP1/URI1	8
GO:0051056	regulation of small GTPase mediated signal transduction	13/366	338/18670	0.0164367	0.32126	0.30205	RALGPS2/SRGAP2/STMN1/DENND4B/ABL2/RHOQ/ALS2/F2RL1/RAC1/SCAI/HRAS/IRS2/ARHGEF40	13
GO:0043489	RNA stabilization	4/366	50/18670	0.0164758	0.32126	0.30205	HNRNPU/HNRNPA0/TENT4B/ZFP36	4
GO:0046683	response to organophosphorus	7/366	134/18670	0.0165709	0.32126	0.30205	PKD2/RAPGEF2/AKAP9/HSP90B1/P2RX4/CARM1/CRLS1	7
GO:1901800	positive regulation of proteasomal protein catabolic process	6/366	104/18670	0.0165946	0.32126	0.30205	SOCS5/MAPK9/DET1/PLK1/DDA1/GSK3A	6
GO:0000380	alternative mRNA splicing, via spliceosome	5/366	76/18670	0.0167384	0.32132	0.302106	HNRNPU/SRSF7/RBM25/HNRNPL/DDX17	5
GO:0001958	endochondral ossification	3/366	28/18670	0.0170299	0.32132	0.302106	CSGALNACT1/NAB2/GNAS	3
GO:0036075	replacement ossification	3/366	28/18670	0.0170299	0.32132	0.302106	CSGALNACT1/NAB2/GNAS	3
GO:0071168	protein localization to chromatin	3/366	28/18670	0.0170299	0.32132	0.302106	MRNIP/PLK1/CARM1	3
GO:1902003	regulation of amyloid-beta formation	3/366	28/18670	0.0170299	0.32132	0.302106	BIN1/PICALM/GSK3A	3
GO:0006614	SRP-dependent cotranslational protein targeting to membrane	6/366	105/18670	0.0173197	0.325139	0.305697	SRP19/RPL6/RPS17/RPL13/RPL26/RPL37	6
GO:0045744	negative regulation of G protein-coupled receptor signaling pathway	4/366	51/18670	0.0176091	0.32545	0.30599	STMN1/GRK2/NECAB2/ARRB2	4
GO:0006278	RNA-dependent DNA biosynthetic process	5/366	77/18670	0.0176222	0.32545	0.30599	HNRNPU/TNKS1BP1/NOP10/TENT4B/CCT8	5
GO:0007052	mitotic spindle organization	6/366	106/18670	0.0180664	0.32545	0.30599	TBCE/STMN1/HNRNPU/KIF11/PLK1/MISP	6
GO:0006612	protein targeting to membrane	9/366	202/18670	0.018464	0.32545	0.30599	SRP19/HRAS/RPL6/VPS37B/RPS17/RPL13/ZDHHC7/RPL26/RPL37	9
GO:0050684	regulation of mRNA processing	7/366	137/18670	0.0184884	0.32545	0.30599	CDK11B/HNRNPU/SRSF7/CTR9/RBM25/HNRNPL/DDX17	7
GO:0000271	polysaccharide biosynthetic process	5/366	78/18670	0.0185363	0.32545	0.30599	B3GNT5/CSGALNACT1/NDST2/IRS2/GSK3A	5
GO:0045822	negative regulation of heart contraction	3/366	29/18670	0.0187246	0.32545	0.30599	BIN1/SRI/GRK2	3
GO:1990126	retrograde transport, endosome to plasma membrane	3/366	29/18670	0.0187246	0.32545	0.30599	ANKRD50/VPS39/VPS26C	3
GO:2000036	regulation of stem cell population maintenance	3/366	29/18670	0.0187246	0.32545	0.30599	KDM3A/YAP1/CNOT3	3
GO:2000171	negative regulation of dendrite development	3/366	29/18670	0.0187246	0.32545	0.30599	RAPGEF2/CARM1/GSK3A	3
GO:0015014	heparan sulfate proteoglycan biosynthetic process, polysaccharide chain biosynthetic process	2/366	11/18670	0.0187526	0.32545	0.30599	CSGALNACT1/NDST2	2
GO:0060315	negative regulation of ryanodine-sensitive calcium-release channel activity	2/366	11/18670	0.0187526	0.32545	0.30599	PKD2/SRI	2
GO:0060525	prostate glandular acinus development	2/366	11/18670	0.0187526	0.32545	0.30599	HOXD13/RXRA	2
GO:0072608	interleukin-10 secretion	2/366	11/18670	0.0187526	0.32545	0.30599	ISG15/F2RL1	2
GO:1905245	regulation of aspartic-type peptidase activity	2/366	11/18670	0.0187526	0.32545	0.30599	BIN1/PICALM	2
GO:1902373	negative regulation of mRNA catabolic process	4/366	52/18670	0.0187899	0.32545	0.30599	HNRNPU/HNRNPA0/TENT4B/ZFP36	4
GO:0006914	autophagy	17/366	496/18670	0.0189389	0.32545	0.30599	TMEM59/ABL2/SH3BP4/STBD1/FOXO3/NOD1/RB1CC1/GPSM1/EI24/EIF4G2/TPCN1/VPS37B/VPS39/EXOC7/CAPNS1/TICAM1/GSK3A	17
GO:0061919	process utilizing autophagic mechanism	17/366	496/18670	0.0189389	0.32545	0.30599	TMEM59/ABL2/SH3BP4/STBD1/FOXO3/NOD1/RB1CC1/GPSM1/EI24/EIF4G2/TPCN1/VPS37B/VPS39/EXOC7/CAPNS1/TICAM1/GSK3A	17
GO:0007266	Rho protein signal transduction	9/366	203/18670	0.0189999	0.32545	0.30599	STMN1/ABL2/RHOQ/ALS2/F2RL1/RAC1/SCAI/CFL1/ARHGEF40	9
GO:0051607	defense response to virus	10/366	238/18670	0.0193827	0.330484	0.310722	ISG15/IFI44L/F2RL1/TRIM56/RNF26/OAS1/PMAIP1/TICAM1/MX2/DDX17	10
GO:0031396	regulation of protein ubiquitination	9/366	204/18670	0.0195471	0.331579	0.311752	ISG15/MAPK9/CTR9/RNF111/PLK1/ARRB2/MALT1/TICAM1/GSK3A	9
GO:0060071	Wnt signaling pathway, planar cell polarity pathway	6/366	108/18670	0.0196254	0.331579	0.311752	PSMD4/PSMB4/RAC1/FZD4/ARRB2/PLEKHA4	6
GO:0006289	nucleotide-excision repair	6/366	109/18670	0.0204381	0.336603	0.316475	COPS7B/POLR2D/XPC/POLD3/CUL4A/RNF111	6
GO:0006613	cotranslational protein targeting to membrane	6/366	109/18670	0.0204381	0.336603	0.316475	SRP19/RPL6/RPS17/RPL13/RPL26/RPL37	6
GO:0071868	cellular response to monoamine stimulus	6/366	109/18670	0.0204381	0.336603	0.316475	GNB1/CHRM5/ARRB2/GNA11/GSK3A/GNAS	6
GO:0071870	cellular response to catecholamine stimulus	6/366	109/18670	0.0204381	0.336603	0.316475	GNB1/CHRM5/ARRB2/GNA11/GSK3A/GNAS	6
GO:0010586	miRNA metabolic process	3/366	30/18670	0.0205095	0.336603	0.316475	HRAS/TENT4B/DDX17	3
GO:0043372	positive regulation of CD4-positive, alpha-beta T cell differentiation	3/366	30/18670	0.0205095	0.336603	0.316475	SOCS5/MALT1/SOCS1	3
GO:0035023	regulation of Rho protein signal transduction	7/366	140/18670	0.0205566	0.336603	0.316475	STMN1/ABL2/ALS2/F2RL1/RAC1/SCAI/ARHGEF40	7
GO:0006417	regulation of translation	15/366	424/18670	0.0206878	0.337265	0.317098	EIF2AK3/POLR2D/TRMT10C/GEMIN5/FOXO3/RXRA/CAPRIN1/EIF4G2/ATXN2/FTO/RPL26/ZFP36/CNOT3/CDK5RAP1/EIF2S3	15
GO:0001659	temperature homeostasis	8/366	173/18670	0.0210026	0.340902	0.320517	KDM3A/ABHD6/ACOT13/STAT6/FTO/KDM6B/CNOT3/GNAS	8
GO:0002064	epithelial cell development	9/366	207/18670	0.0212571	0.34231	0.321841	RAB13/FOSL2/RAPGEF2/F2RL1/AFDN/CCM2/RILPL1/FNDC3A/GSK3A	9
GO:0090175	regulation of establishment of planar polarity	6/366	110/18670	0.0212735	0.34231	0.321841	PSMD4/PSMB4/RAC1/FZD4/ARRB2/PLEKHA4	6
GO:0060442	branching involved in prostate gland morphogenesis	2/366	12/18670	0.0222149	0.342402	0.321927	HOXD13/RXRA	2
GO:0070493	thrombin-activated receptor signaling pathway	2/366	12/18670	0.0222149	0.342402	0.321927	STMN1/F2RL1	2
GO:0072697	protein localization to cell cortex	2/366	12/18670	0.0222149	0.342402	0.321927	PLK1/MISP	2
GO:1901298	regulation of hydrogen peroxide-mediated programmed cell death	2/366	12/18670	0.0222149	0.342402	0.321927	FOXO3/ENDOG	2
GO:1904424	regulation of GTP binding	2/366	12/18670	0.0222149	0.342402	0.321927	STMN1/GPSM1	2
GO:1904816	positive regulation of protein localization to chromosome, telomeric region	2/366	12/18670	0.0222149	0.342402	0.321927	GNL3/CCT8	2
GO:0032200	telomere organization	8/366	175/18670	0.0223191	0.342402	0.321927	HNRNPU/GNL3/POLD3/TNKS1BP1/NOP10/TENT4B/CCT8/XRCC6	8
GO:0003401	axis elongation	3/366	31/18670	0.0223846	0.342402	0.321927	HOXD13/YAP1/SIX4	3
GO:0007143	female meiotic nuclear division	3/366	31/18670	0.0223846	0.342402	0.321927	MLH1/MLH3/PLK1	3
GO:0035767	endothelial cell chemotaxis	3/366	31/18670	0.0223846	0.342402	0.321927	RAB13/P2RX4/PRKD2	3
GO:0045648	positive regulation of erythrocyte differentiation	3/366	31/18670	0.0223846	0.342402	0.321927	ISG15/SMAP1/FOXO3	3
GO:0050650	chondroitin sulfate proteoglycan biosynthetic process	3/366	31/18670	0.0223846	0.342402	0.321927	B3GALT6/CSGALNACT1/CHSY1	3
GO:0010833	telomere maintenance via telomere lengthening	5/366	82/18670	0.0225032	0.342806	0.322307	HNRNPU/TNKS1BP1/NOP10/TENT4B/CCT8	5
GO:0032781	positive regulation of ATPase activity	4/366	55/18670	0.0226215	0.342818	0.322319	DNAJB4/HNRNPU/DNAJC10/DNAJB6	4
GO:0106106	cold-induced thermogenesis	7/366	143/18670	0.0227808	0.342818	0.322319	KDM3A/ABHD6/ACOT13/STAT6/KDM6B/CNOT3/GNAS	7
GO:0120161	regulation of cold-induced thermogenesis	7/366	143/18670	0.0227808	0.342818	0.322319	KDM3A/ABHD6/ACOT13/STAT6/KDM6B/CNOT3/GNAS	7
GO:0034502	protein localization to chromosome	5/366	83/18670	0.0235743	0.34842	0.327585	GNL3/MRNIP/PLK1/CARM1/CCT8	5
GO:0043488	regulation of mRNA stability	8/366	177/18670	0.0236928	0.34842	0.327585	PSMD4/SERBP1/PSMB4/HNRNPU/HNRNPA0/TENT4B/FTO/ZFP36	8
GO:0044262	cellular carbohydrate metabolic process	11/366	282/18670	0.0238316	0.34842	0.327585	PGD/ABHD10/B3GNT5/STBD1/CSGALNACT1/RB1CC1/INPP5E/NDST2/IRS2/PMAIP1/GSK3A	11
GO:0060964	regulation of gene silencing by miRNA	6/366	113/18670	0.0239173	0.34842	0.327585	POLR2D/POM121C/NEAT1/NCOR2/WTIP/ZFP36	6
GO:0071867	response to monoamine	6/366	113/18670	0.0239173	0.34842	0.327585	GNB1/CHRM5/ARRB2/GNA11/GSK3A/GNAS	6
GO:0071869	response to catecholamine	6/366	113/18670	0.0239173	0.34842	0.327585	GNB1/CHRM5/ARRB2/GNA11/GSK3A/GNAS	6
GO:0051090	regulation of DNA-binding transcription factor activity	15/366	432/18670	0.0239536	0.34842	0.327585	PKD2/OTULIN/JMY/MAPK9/SGK1/SRI/NOD1/FZD4/POU4F1/ARRB2/MALT1/CARM1/CARD8/TICAM1/PRKD2	15
GO:0010332	response to gamma radiation	4/366	56/18670	0.0239966	0.34842	0.327585	YAP1/HRAS/RPL26/XRCC6	4
GO:0090307	mitotic spindle assembly	4/366	56/18670	0.0239966	0.34842	0.327585	HNRNPU/KIF11/PLK1/MISP	4
GO:0015012	heparan sulfate proteoglycan biosynthetic process	3/366	32/18670	0.02435	0.352175	0.331116	B3GALT6/CSGALNACT1/NDST2	3
GO:1905897	regulation of response to endoplasmic reticulum stress	5/366	84/18670	0.0246778	0.353704	0.332554	TXNDC12/EIF2AK3/ERP29/USP14/PMAIP1	5
GO:0045862	positive regulation of proteolysis	13/366	358/18670	0.0249398	0.353704	0.332554	SOCS5/EIF2AK3/MAPK9/NOD1/PICALM/DET1/PLK1/MALT1/PMAIP1/DDA1/CARD8/GSK3A/TBC1D10A	13
GO:0071375	cellular response to peptide hormone stimulus	12/366	321/18670	0.0251034	0.353704	0.332554	RAB13/RHOQ/NR4A2/FOXO3/DENND4C/SIK2/STAT6/IRS2/PKM/CDC6/GSK3A/SOCS1	12
GO:0030177	positive regulation of Wnt signaling pathway	8/366	179/18670	0.0251249	0.353704	0.332554	PSMD4/PSMB4/ASPM/ZRANB1/YAP1/CSNK1G1/MBD2/PLEKHA4	8
GO:1903428	positive regulation of reactive oxygen species biosynthetic process	4/366	57/18670	0.0254213	0.353704	0.332554	PKD2/FOXO3/P2RX4/TICAM1	4
GO:0051348	negative regulation of transferase activity	11/366	285/18670	0.0254992	0.353704	0.332554	HNRNPU/SH3BP5L/SOCS5/DUSP5/TAOK3/IRS2/PLK1/ZFP36/GSK3A/CDK5RAP1/SOCS1	11
GO:0051321	meiotic cell cycle	10/366	249/18670	0.0255189	0.353704	0.332554	ASPM/MLH1/SMC4/HELQ/RAD1/CDC25C/UTP14C/MLH3/TUBGCP4/PLK1	10
GO:0018209	peptidyl-serine modification	12/366	322/18670	0.0256341	0.353704	0.332554	CLSPN/EIF2AK3/MAPK9/SGK1/AKAP9/GRK2/TNKS1BP1/CSNK1G1/PLK1/ARRB2/GSK3A/PRKD2	12
GO:0006364	rRNA processing	9/366	214/18670	0.0256611	0.353704	0.332554	FRG1/RRP36/UTP14C/NOP10/RPS17/TENT4B/RPL26/DDX27/DDX17	9
GO:1903706	regulation of hemopoiesis	16/366	475/18670	0.0257598	0.353704	0.332554	ISG15/PSMD4/PSMB4/SOCS5/BTN2A2/SMAP1/FOXO3/CTR9/YAP1/POU4F1/CUL4A/CREBBP/MALT1/ZFP36/GNAS/SOCS1	16
GO:0002829	negative regulation of type 2 immune response	2/366	13/18670	0.0259183	0.353704	0.332554	SOCS5/STAT6	2
GO:0043248	proteasome assembly	2/366	13/18670	0.0259183	0.353704	0.332554	PSMD4/PSMG1	2
GO:0070914	UV-damage excision repair	2/366	13/18670	0.0259183	0.353704	0.332554	XPC/POLD3	2
GO:2001040	positive regulation of cellular response to drug	2/366	13/18670	0.0259183	0.353704	0.332554	FOXO3/ENDOG	2
GO:0010212	response to ionizing radiation	7/366	147/18670	0.0259976	0.353704	0.332554	MRNIP/RAD1/YAP1/HRAS/TNKS1BP1/RPL26/XRCC6	7
GO:0070972	protein localization to endoplasmic reticulum	7/366	147/18670	0.0259976	0.353704	0.332554	SRP19/KDELR2/RPL6/RPS17/RPL13/RPL26/RPL37	7
GO:0060828	regulation of canonical Wnt signaling pathway	11/366	286/18670	0.0260734	0.353704	0.332554	PSMD4/PSMB4/ASPM/JADE1/OTULIN/FOXO3/LZTS2/YAP1/CSNK1G1/GSK3A/PLEKHA4	11
GO:0010837	regulation of keratinocyte proliferation	3/366	33/18670	0.0264056	0.356252	0.334949	YAP1/ZFP36/EPPK1	3
GO:0043687	post-translational protein modification	13/366	361/18670	0.0264529	0.356252	0.334949	PSMD4/PSMB4/RAB13/SOCS5/COPS7B/GOLM1/HSP90B1/FBXL14/CUL4A/WSB1/P4HB/DDA1/UBE2M	13
GO:0034637	cellular carbohydrate biosynthetic process	5/366	86/18670	0.026983	0.361406	0.339795	B3GNT5/CSGALNACT1/NDST2/IRS2/GSK3A	5
GO:0032869	cellular response to insulin stimulus	9/366	216/18670	0.0270301	0.361406	0.339795	RAB13/RHOQ/FOXO3/DENND4C/SIK2/IRS2/PKM/GSK3A/SOCS1	9
GO:0043401	steroid hormone mediated signaling pathway	8/366	182/18670	0.0273849	0.36288	0.341181	KDM3A/NR4A2/RXRA/YAP1/NCOR2/ARRB2/CARM1/DDX17	8
GO:0030111	regulation of Wnt signaling pathway	13/366	363/18670	0.0274985	0.36288	0.341181	PSMD4/PSMB4/ASPM/JADE1/OTULIN/FOXO3/LZTS2/ZRANB1/YAP1/CSNK1G1/MBD2/GSK3A/PLEKHA4	13
GO:2000058	regulation of ubiquitin-dependent protein catabolic process	7/366	149/18670	0.0277168	0.36288	0.341181	SOCS5/MAPK9/DET1/PLK1/USP14/DDA1/GSK3A	7
GO:0043666	regulation of phosphoprotein phosphatase activity	6/366	117/18670	0.0277725	0.36288	0.341181	BOD1L1/PPP1R35/PPP2R1B/HSP90B1/PPP4R1/URI1	6
GO:0060147	regulation of posttranscriptional gene silencing	6/366	117/18670	0.0277725	0.36288	0.341181	POLR2D/POM121C/NEAT1/NCOR2/WTIP/ZFP36	6
GO:0060966	regulation of gene silencing by RNA	6/366	117/18670	0.0277725	0.36288	0.341181	POLR2D/POM121C/NEAT1/NCOR2/WTIP/ZFP36	6
GO:0043123	positive regulation of I-kappaB kinase/NF-kappaB signaling	8/366	183/18670	0.0281686	0.36288	0.341181	TIFA/F2RL1/CXXC5/NOD1/ZDHHC17/LITAF/MALT1/TICAM1	8
GO:0043487	regulation of RNA stability	8/366	183/18670	0.0281686	0.36288	0.341181	PSMD4/SERBP1/PSMB4/HNRNPU/HNRNPA0/TENT4B/FTO/ZFP36	8
GO:0006112	energy reserve metabolic process	5/366	87/18670	0.0281854	0.36288	0.341181	STBD1/RB1CC1/IRS2/GSK3A/GNAS	5
GO:0001885	endothelial cell development	4/366	59/18670	0.0284207	0.36288	0.341181	RAPGEF2/F2RL1/AFDN/CCM2	4
GO:0030521	androgen receptor signaling pathway	4/366	59/18670	0.0284207	0.36288	0.341181	KDM3A/NCOR2/ARRB2/DDX17	4
GO:1902369	negative regulation of RNA catabolic process	4/366	59/18670	0.0284207	0.36288	0.341181	HNRNPU/HNRNPA0/TENT4B/ZFP36	4
GO:0032886	regulation of microtubule-based process	9/366	218/18670	0.0284497	0.36288	0.341181	STMN1/HNRNPU/RAC1/AKAP9/KIF11/PLK1/GSK3A/CEP250/CFAP298	9
GO:0034205	amyloid-beta formation	3/366	34/18670	0.0285512	0.36288	0.341181	BIN1/PICALM/GSK3A	3
GO:0035567	non-canonical Wnt signaling pathway	7/366	150/18670	0.0286047	0.36288	0.341181	PSMD4/GNB1/PSMB4/RAC1/FZD4/ARRB2/PLEKHA4	7
GO:0045047	protein targeting to ER	6/366	118/18670	0.0287967	0.364073	0.342303	SRP19/RPL6/RPS17/RPL13/RPL26/RPL37	6
GO:0051651	maintenance of location in cell	9/366	219/18670	0.0291789	0.364999	0.343173	ASPM/HNRNPU/TBCCD1/PKD2/SRI/AKAP9/KDELR2/HSP90B1/TPCN1	9
GO:0010421	hydrogen peroxide-mediated programmed cell death	2/366	14/18670	0.029852	0.364999	0.343173	FOXO3/ENDOG	2
GO:0030836	positive regulation of actin filament depolymerization	2/366	14/18670	0.029852	0.364999	0.343173	F2RL1/CFL1	2
GO:0032785	negative regulation of DNA-templated transcription, elongation	2/366	14/18670	0.029852	0.364999	0.343173	HNRNPU/POU4F1	2
GO:0045591	positive regulation of regulatory T cell differentiation	2/366	14/18670	0.029852	0.364999	0.343173	BTN2A2/SOCS1	2
GO:0055064	chloride ion homeostasis	2/366	14/18670	0.029852	0.364999	0.343173	SLC12A4/SLC12A5	2
GO:0060009	Sertoli cell development	2/366	14/18670	0.029852	0.364999	0.343173	RAB13/FNDC3A	2
GO:0060211	regulation of nuclear-transcribed mRNA poly(A) tail shortening	2/366	14/18670	0.029852	0.364999	0.343173	TENT4B/ZFP36	2
GO:0097468	programmed cell death in response to reactive oxygen species	2/366	14/18670	0.029852	0.364999	0.343173	FOXO3/ENDOG	2
GO:1904814	regulation of protein localization to chromosome, telomeric region	2/366	14/18670	0.029852	0.364999	0.343173	GNL3/CCT8	2
GO:0000280	nuclear division	14/366	407/18670	0.0305514	0.371851	0.349616	ASPM/HNRNPU/MLH1/SMC4/NCAPG/HELQ/RAD1/CDC25C/KIF11/KNTC1/MLH3/PLK1/CDC6/MISP	14
GO:0070507	regulation of microtubule cytoskeleton organization	8/366	186/18670	0.0306125	0.371851	0.349616	STMN1/HNRNPU/RAC1/AKAP9/KIF11/PLK1/GSK3A/CEP250	8
GO:1902991	regulation of amyloid precursor protein catabolic process	3/366	35/18670	0.0307865	0.372747	0.350458	BIN1/PICALM/GSK3A	3
GO:1903052	positive regulation of proteolysis involved in cellular protein catabolic process	6/366	120/18670	0.0309191	0.373137	0.350825	SOCS5/MAPK9/DET1/PLK1/DDA1/GSK3A	6
GO:0043903	regulation of interspecies interactions between organisms	9/366	222/18670	0.0314447	0.378252	0.355634	ISG15/POLR2D/F2RL1/CFL1/OAS1/VPS37B/P4HB/EXOC7/ZFP36	9
GO:0045132	meiotic chromosome segregation	5/366	90/18670	0.0319939	0.383618	0.360679	MLH1/SMC4/HELQ/MLH3/PLK1	5
GO:0048285	organelle fission	15/366	449/18670	0.0321588	0.384355	0.361372	ASPM/HNRNPU/MLH1/SMC4/NCAPG/HELQ/RAD1/CDC25C/KIF11/KNTC1/MLH3/PLK1/CDC6/MISP/MX2	15
GO:1903046	meiotic cell cycle process	8/366	188/18670	0.0323203	0.385047	0.362022	ASPM/MLH1/SMC4/HELQ/RAD1/CDC25C/MLH3/PLK1	8
GO:0072659	protein localization to plasma membrane	10/366	260/18670	0.0329401	0.387726	0.364542	TMEM59/RAB13/RHOQ/RAPGEF2/AFDN/KIF13A/DENND4C/PPFIA1/PICALM/RILPL1	10
GO:0045740	positive regulation of DNA replication	3/366	36/18670	0.0331111	0.387726	0.364542	RAC1/HRAS/E2F7	3
GO:2000516	positive regulation of CD4-positive, alpha-beta T cell activation	3/366	36/18670	0.0331111	0.387726	0.364542	SOCS5/MALT1/SOCS1	3
GO:0072599	establishment of protein localization to endoplasmic reticulum	6/366	122/18670	0.0331411	0.387726	0.364542	SRP19/RPL6/RPS17/RPL13/RPL26/RPL37	6
GO:0045639	positive regulation of myeloid cell differentiation	5/366	91/18670	0.0333314	0.387726	0.364542	ISG15/SMAP1/FOXO3/POU4F1/GNAS	5
GO:0090068	positive regulation of cell cycle process	11/366	298/18670	0.0337122	0.387726	0.364542	HNRNPU/PKD2/CDC25C/TNKS1BP1/E2F7/POU4F1/CUL4A/CDC6/RPL26/CARM1/CNOT3	11
GO:0001829	trophectodermal cell differentiation	2/366	15/18670	0.0340056	0.387726	0.364542	CTR9/CNOT3	2
GO:0043517	positive regulation of DNA damage response, signal transduction by p53 class mediator	2/366	15/18670	0.0340056	0.387726	0.364542	RPL26/PMAIP1	2
GO:0048070	regulation of developmental pigmentation	2/366	15/18670	0.0340056	0.387726	0.364542	GNA11/HPS4	2
GO:0051280	negative regulation of release of sequestered calcium ion into cytosol	2/366	15/18670	0.0340056	0.387726	0.364542	PKD2/SRI	2
GO:0072075	metanephric mesenchyme development	2/366	15/18670	0.0340056	0.387726	0.364542	PKD2/SIX4	2
GO:1904874	positive regulation of telomerase RNA localization to Cajal body	2/366	15/18670	0.0340056	0.387726	0.364542	NOP10/CCT8	2
GO:2000484	positive regulation of interleukin-8 secretion	2/366	15/18670	0.0340056	0.387726	0.364542	CD58/F2RL1	2
GO:2001028	positive regulation of endothelial cell chemotaxis	2/366	15/18670	0.0340056	0.387726	0.364542	P2RX4/PRKD2	2
GO:0016197	endosomal transport	9/366	226/18670	0.0346524	0.393893	0.37034	RAB13/ALS2/ANKRD50/PICALM/VPS37B/VPS39/TMEM50B/VPS26C/TBC1D10A	9
GO:0051054	positive regulation of DNA metabolic process	8/366	191/18670	0.0350023	0.396657	0.372938	MLH1/GNL3/MRNIP/ENDOG/STAT6/ARRB2/PRKD2/CCT8	8
GO:0001736	establishment of planar polarity	6/366	124/18670	0.0354643	0.398925	0.375071	PSMD4/PSMB4/RAC1/FZD4/ARRB2/PLEKHA4	6
GO:0007164	establishment of tissue polarity	6/366	124/18670	0.0354643	0.398925	0.375071	PSMD4/PSMB4/RAC1/FZD4/ARRB2/PLEKHA4	6
GO:0030201	heparan sulfate proteoglycan metabolic process	3/366	37/18670	0.0355244	0.398925	0.375071	B3GALT6/CSGALNACT1/NDST2	3
GO:0043112	receptor metabolic process	8/366	192/18670	0.0359287	0.40225	0.378197	ALS2/GRK2/PICALM/ANKRD13A/ATXN2/NECAB2/ARRB2/ANKRD13B	8
GO:0000377	RNA splicing, via transesterification reactions with bulged adenosine as nucleophile	13/366	379/18670	0.0369793	0.411533	0.386925	HNRNPU/SRSF7/POLR2D/U2SURP/FRG1/HNRNPA0/GEMIN5/SCAF11/RBM25/HNRNPL/AAR2/U2AF1L5/DDX17	13
GO:0000398	mRNA splicing, via spliceosome	13/366	379/18670	0.0369793	0.411533	0.386925	HNRNPU/SRSF7/POLR2D/U2SURP/FRG1/HNRNPA0/GEMIN5/SCAF11/RBM25/HNRNPL/AAR2/U2AF1L5/DDX17	13
GO:0051289	protein homotetramerization	5/366	94/18670	0.0375505	0.41219	0.387543	PKD2/THG1L/ACOT13/RXRA/PKM	5
GO:0043161	proteasome-mediated ubiquitin-dependent protein catabolic process	14/366	419/18670	0.037584	0.41219	0.387543	PSMD4/PSMB4/SOCS5/DNAJC10/MAPK9/HSP90B1/FBXL14/CUL4A/DET1/PLK1/ARRB2/USP14/DDA1/GSK3A	14
GO:0051168	nuclear export	8/366	194/18670	0.0378311	0.41219	0.387543	ZC3H11A/SRSF7/POLR2D/LSG1/POM121C/LZTS2/DDX19B/MALT1	8
GO:1903523	negative regulation of blood circulation	3/366	38/18670	0.038026	0.41219	0.387543	BIN1/SRI/GRK2	3
GO:0000076	DNA replication checkpoint	2/366	16/18670	0.0383691	0.41219	0.387543	CLSPN/CDC6	2
GO:0031269	pseudopodium assembly	2/366	16/18670	0.0383691	0.41219	0.387543	SRGAP2/F2RL1	2
GO:0034975	protein folding in endoplasmic reticulum	2/366	16/18670	0.0383691	0.41219	0.387543	DNAJC10/HSP90B1	2
GO:0048012	hepatocyte growth factor receptor signaling pathway	2/366	16/18670	0.0383691	0.41219	0.387543	STMN1/RAC1	2
GO:0060965	negative regulation of gene silencing by miRNA	2/366	16/18670	0.0383691	0.41219	0.387543	NEAT1/NCOR2	2
GO:0090335	regulation of brown fat cell differentiation	2/366	16/18670	0.0383691	0.41219	0.387543	HNRNPU/FTO	2
GO:1902004	positive regulation of amyloid-beta formation	2/366	16/18670	0.0383691	0.41219	0.387543	PICALM/GSK3A	2
GO:1902992	negative regulation of amyloid precursor protein catabolic process	2/366	16/18670	0.0383691	0.41219	0.387543	BIN1/PICALM	2
GO:0000375	RNA splicing, via transesterification reactions	13/366	382/18670	0.0389883	0.41684	0.391915	HNRNPU/SRSF7/POLR2D/U2SURP/FRG1/HNRNPA0/GEMIN5/SCAF11/RBM25/HNRNPL/AAR2/U2AF1L5/DDX17	13
GO:0002702	positive regulation of production of molecular mediator of immune response	5/366	95/18670	0.0390262	0.41684	0.391915	MLH1/F2RL1/STAT6/MALT1/TICAM1	5
GO:0045727	positive regulation of translation	6/366	127/18670	0.0391412	0.416871	0.391944	POLR2D/TRMT10C/RXRA/RPL26/CDK5RAP1/EIF2S3	6
GO:0034763	negative regulation of transmembrane transport	6/366	128/18670	0.0404187	0.425257	0.399829	BIN1/PKD2/SRI/KCNRG/IRS2/GSK3A	6
GO:0045428	regulation of nitric oxide biosynthetic process	4/366	66/18670	0.0405161	0.425257	0.399829	PKD2/RAC1/P2RX4/TICAM1	4
GO:0098876	vesicle-mediated transport to the plasma membrane	5/366	96/18670	0.0405369	0.425257	0.399829	ANKRD50/KIF13A/VPS39/RABEP1/VPS26C	5
GO:0030204	chondroitin sulfate metabolic process	3/366	39/18670	0.0406151	0.425257	0.399829	B3GALT6/CSGALNACT1/CHSY1	3
GO:0045911	positive regulation of DNA recombination	3/366	39/18670	0.0406151	0.425257	0.399829	MLH1/MRNIP/STAT6	3
GO:0050856	regulation of T cell receptor signaling pathway	3/366	39/18670	0.0406151	0.425257	0.399829	BTN2A2/MALT1/PRKD2	3
GO:0140053	mitochondrial gene expression	7/366	162/18670	0.0407877	0.425865	0.400399	TRMT10C/FOXO3/MRPL32/MRPS24/PRORP/GADD45GIP1/CDK5RAP1	7
GO:1901653	cellular response to peptide	13/366	385/18670	0.0410736	0.427649	0.402077	RAB13/RHOQ/NR4A2/FOXO3/NOD1/DENND4C/SIK2/STAT6/IRS2/PKM/CDC6/GSK3A/SOCS1	13
GO:0006942	regulation of striated muscle contraction	5/366	97/18670	0.0420826	0.430174	0.404451	BIN1/SRI/AKAP9/GRK2/P2RX4	5
GO:0120162	positive regulation of cold-induced thermogenesis	5/366	97/18670	0.0420826	0.430174	0.404451	KDM3A/STAT6/KDM6B/CNOT3/GNAS	5
GO:0061013	regulation of mRNA catabolic process	8/366	199/18670	0.0428796	0.430174	0.404451	PSMD4/SERBP1/PSMB4/HNRNPU/HNRNPA0/TENT4B/FTO/ZFP36	8
GO:0002031	G protein-coupled receptor internalization	2/366	17/18670	0.0429326	0.430174	0.404451	NECAB2/ARRB2	2
GO:0006271	DNA strand elongation involved in DNA replication	2/366	17/18670	0.0429326	0.430174	0.404451	MCM4/POLD3	2
GO:0007076	mitotic chromosome condensation	2/366	17/18670	0.0429326	0.430174	0.404451	SMC4/NCAPG	2
GO:0031268	pseudopodium organization	2/366	17/18670	0.0429326	0.430174	0.404451	SRGAP2/F2RL1	2
GO:0042994	cytoplasmic sequestering of transcription factor	2/366	17/18670	0.0429326	0.430174	0.404451	PKD2/SRI	2
GO:0046500	S-adenosylmethionine metabolic process	2/366	17/18670	0.0429326	0.430174	0.404451	MAT2A/GAMT	2
GO:0051284	positive regulation of sequestering of calcium ion	2/366	17/18670	0.0429326	0.430174	0.404451	PKD2/SRI	2
GO:0070131	positive regulation of mitochondrial translation	2/366	17/18670	0.0429326	0.430174	0.404451	TRMT10C/CDK5RAP1	2
GO:0071850	mitotic cell cycle arrest	2/366	17/18670	0.0429326	0.430174	0.404451	DDIAS/GADD45GIP1	2
GO:1903209	positive regulation of oxidative stress-induced cell death	2/366	17/18670	0.0429326	0.430174	0.404451	FOXO3/ENDOG	2
GO:0008033	tRNA processing	6/366	130/18670	0.0430521	0.430174	0.404451	TRMT10C/THG1L/TYW1/PRORP/USP14/CDK5RAP1	6
GO:0030518	intracellular steroid hormone receptor signaling pathway	6/366	130/18670	0.0430521	0.430174	0.404451	KDM3A/YAP1/NCOR2/ARRB2/CARM1/DDX17	6
GO:0032970	regulation of actin filament-based process	13/366	388/18670	0.0432365	0.430858	0.405094	STMN1/ABL2/RHOQ/BIN1/F2RL1/JMY/RAC1/SRI/AKAP9/ARPC5L/PPFIA1/HRAS/CFL1	13
GO:0006260	DNA replication	10/366	273/18670	0.0435209	0.431641	0.40583	CLSPN/BOD1L1/RAD1/RAC1/MCM4/POLD3/HRAS/E2F7/CDC6/DONSON	10
GO:0031124	mRNA 3'-end processing	5/366	98/18670	0.0436634	0.431641	0.40583	ZC3H11A/SRSF7/POLR2D/CTR9/TENT4B	5
GO:0048024	regulation of mRNA splicing, via spliceosome	5/366	98/18670	0.0436634	0.431641	0.40583	HNRNPU/SRSF7/RBM25/HNRNPL/DDX17	5
GO:0008380	RNA splicing	15/366	469/18670	0.0442504	0.436283	0.410195	HNRNPU/SRSF7/POLR2D/U2SURP/FRG1/HNRNPA0/GEMIN5/RP9/ARL6IP4/SCAF11/RBM25/HNRNPL/AAR2/U2AF1L5/DDX17	15
GO:1902850	microtubule cytoskeleton organization involved in mitosis	6/366	131/18670	0.0444083	0.436682	0.41057	TBCE/STMN1/HNRNPU/KIF11/PLK1/MISP	6
GO:0043122	regulation of I-kappaB kinase/NF-kappaB signaling	9/366	237/18670	0.044618	0.437586	0.41142	TIFA/F2RL1/CXXC5/NOD1/ZDHHC17/LITAF/MALT1/CARD8/TICAM1	9
GO:0003158	endothelium development	6/366	132/18670	0.0457909	0.447907	0.421124	RAPGEF2/F2RL1/AFDN/CCM2/KDM6B/PRKD2	6
GO:0034122	negative regulation of toll-like receptor signaling pathway	3/366	41/18670	0.0460528	0.448111	0.421316	F2RL1/ARRB2/TICAM1	3
GO:0061028	establishment of endothelial barrier	3/366	41/18670	0.0460528	0.448111	0.421316	RAPGEF2/F2RL1/AFDN	3
GO:0030166	proteoglycan biosynthetic process	4/366	69/18670	0.046467	0.449786	0.42289	B3GALT6/CSGALNACT1/NDST2/CHSY1	4
GO:0042698	ovulation cycle	4/366	69/18670	0.046467	0.449786	0.42289	FOXO3/FZD4/NCOR2/ARRB2	4
GO:2000116	regulation of cysteine-type endopeptidase activity	9/366	239/18670	0.0466162	0.450058	0.423146	DHCR24/EIF2AK3/DNAJB6/NOD1/ARRB2/MALT1/PMAIP1/CARD8/TBC1D10A	9
GO:0035690	cellular response to drug	14/366	433/18670	0.0471748	0.451022	0.424053	GNB1/FOXO3/NOD1/ENDOG/GRK2/STAT6/HSP90B1/P2RX4/CHRM5/ARRB2/KDM6B/GNA11/GSK3A/GNAS	14
GO:0001508	action potential	6/366	133/18670	0.0472001	0.451022	0.424053	BIN1/SRI/AKAP9/NRCAM/P2RX4/GNA11	6
GO:0071333	cellular response to glucose stimulus	6/366	133/18670	0.0472001	0.451022	0.424053	JAGN1/FOXO3/RAC1/SRI/ENDOG/IRS2	6
GO:0000712	resolution of meiotic recombination intermediates	2/366	18/18670	0.0476868	0.451022	0.424053	MLH1/HELQ	2
GO:0009048	dosage compensation by inactivation of X chromosome	2/366	18/18670	0.0476868	0.451022	0.424053	HNRNPU/CDYL	2
GO:0051782	negative regulation of cell division	2/366	18/18670	0.0476868	0.451022	0.424053	ASPM/E2F7	2
GO:0071318	cellular response to ATP	2/366	18/18670	0.0476868	0.451022	0.424053	HSP90B1/P2RX4	2
GO:1904872	regulation of telomerase RNA localization to Cajal body	2/366	18/18670	0.0476868	0.451022	0.424053	NOP10/CCT8	2
GO:0032611	interleukin-1 beta production	5/366	101/18670	0.0486176	0.454877	0.427677	F2RL1/NOD1/ARRB2/MALT1/CARD8	5
GO:1903426	regulation of reactive oxygen species biosynthetic process	5/366	101/18670	0.0486176	0.454877	0.427677	PKD2/FOXO3/RAC1/P2RX4/TICAM1	5
GO:0042149	cellular response to glucose starvation	3/366	42/18670	0.0488997	0.454877	0.427677	EIF2AK3/SIK2/PMAIP1	3
GO:0010498	proteasomal protein catabolic process	15/366	477/18670	0.04989	0.454877	0.427677	PSMD4/PSMB4/SOCS5/DNAJC10/MAPK9/HSP90B1/FBXL14/CUL4A/DET1/PLK1/ARRB2/USP14/PMAIP1/DDA1/GSK3A	15
GO:0071331	cellular response to hexose stimulus	6/366	135/18670	0.0500982	0.454877	0.427677	JAGN1/FOXO3/RAC1/SRI/ENDOG/IRS2	6
GO:0018205	peptidyl-lysine modification	13/366	397/18670	0.050202	0.454877	0.427677	KDM3A/GNL3/WDR5B/JADE1/POM121C/KAT6B/CTR9/KMT5B/BRD7/CREBBP/MSL1/DHPS/MBD3	13
GO:0000079	regulation of cyclin-dependent protein serine/threonine kinase activity	5/366	102/18670	0.0503398	0.454877	0.427677	PKD2/CDC25C/PLK1/CDC6/CDK5RAP1	5
GO:2000379	positive regulation of reactive oxygen species metabolic process	5/366	102/18670	0.0503398	0.454877	0.427677	PKD2/F2RL1/FOXO3/P2RX4/TICAM1	5
GO:0042795	snRNA transcription by RNA polymerase II	4/366	71/18670	0.0506897	0.454877	0.427677	POLR2D/ICE1/ELL2/POU2F2	4
GO:0044786	cell cycle DNA replication	4/366	71/18670	0.0506897	0.454877	0.427677	MCM4/POLD3/E2F7/DONSON	4
GO:0043087	regulation of GTPase activity	15/366	479/18670	0.051375	0.454877	0.427677	SRGAP2/ASAP2/SH3BP4/ALS2/RAPGEF2/F2RL1/SMAP1/AFDN/GPSM1/RIC8A/HRAS/PICALM/ARRB2/RABEP1/TBC1D10A	15
GO:0001666	response to hypoxia	12/366	359/18670	0.0515241	0.454877	0.427677	PSMD4/GNB1/PSMB4/NR4A2/FOXO3/ENDOG/HSP90B1/PKM/CREBBP/P4HB/PMAIP1/WTIP	12
GO:0071326	cellular response to monosaccharide stimulus	6/366	136/18670	0.0515874	0.454877	0.427677	JAGN1/FOXO3/RAC1/SRI/ENDOG/IRS2	6
GO:0042088	T-helper 1 type immune response	3/366	43/18670	0.0518307	0.454877	0.427677	SOCS5/HRAS/STAT6	3
GO:0043616	keratinocyte proliferation	3/366	43/18670	0.0518307	0.454877	0.427677	YAP1/ZFP36/EPPK1	3
GO:0045429	positive regulation of nitric oxide biosynthetic process	3/366	43/18670	0.0518307	0.454877	0.427677	PKD2/P2RX4/TICAM1	3
GO:0086004	regulation of cardiac muscle cell contraction	3/366	43/18670	0.0518307	0.454877	0.427677	BIN1/SRI/AKAP9	3
GO:1903170	negative regulation of calcium ion transmembrane transport	3/366	43/18670	0.0518307	0.454877	0.427677	BIN1/PKD2/SRI	3
GO:0071456	cellular response to hypoxia	8/366	207/18670	0.0518493	0.454877	0.427677	PSMD4/GNB1/PSMB4/FOXO3/ENDOG/CREBBP/P4HB/PMAIP1	8
GO:0000910	cytokinesis	7/366	171/18670	0.05186	0.454877	0.427677	STMN1/KIF13A/LZTS2/CFL1/E2F7/PLK1/CDC6	7
GO:0031334	positive regulation of protein-containing complex assembly	9/366	244/18670	0.0518697	0.454877	0.427677	BIN1/ICE1/JMY/MAPK9/RAC1/AKAP9/ARPC5L/CUL4A/PMAIP1	9
GO:0034766	negative regulation of ion transmembrane transport	5/366	103/18670	0.0520974	0.454877	0.427677	BIN1/PKD2/SRI/KCNRG/IRS2	5
GO:0001696	gastric acid secretion	2/366	19/18670	0.0526223	0.454877	0.427677	SGK1/CHRM5	2
GO:0003159	morphogenesis of an endothelium	2/366	19/18670	0.0526223	0.454877	0.427677	CCM2/PRKD2	2
GO:0010523	negative regulation of calcium ion transport into cytosol	2/366	19/18670	0.0526223	0.454877	0.427677	PKD2/SRI	2
GO:0016973	poly(A)+ mRNA export from nucleus	2/366	19/18670	0.0526223	0.454877	0.427677	ZC3H11A/DDX19B	2
GO:0034138	toll-like receptor 3 signaling pathway	2/366	19/18670	0.0526223	0.454877	0.427677	F2RL1/TICAM1	2
GO:0045063	T-helper 1 cell differentiation	2/366	19/18670	0.0526223	0.454877	0.427677	SOCS5/STAT6	2
GO:0060149	negative regulation of posttranscriptional gene silencing	2/366	19/18670	0.0526223	0.454877	0.427677	NEAT1/NCOR2	2
GO:0060967	negative regulation of gene silencing by RNA	2/366	19/18670	0.0526223	0.454877	0.427677	NEAT1/NCOR2	2
GO:0061154	endothelial tube morphogenesis	2/366	19/18670	0.0526223	0.454877	0.427677	CCM2/PRKD2	2
GO:0072074	kidney mesenchyme development	2/366	19/18670	0.0526223	0.454877	0.427677	PKD2/SIX4	2
GO:0090670	RNA localization to Cajal body	2/366	19/18670	0.0526223	0.454877	0.427677	NOP10/CCT8	2
GO:0090671	telomerase RNA localization to Cajal body	2/366	19/18670	0.0526223	0.454877	0.427677	NOP10/CCT8	2
GO:0090672	telomerase RNA localization	2/366	19/18670	0.0526223	0.454877	0.427677	NOP10/CCT8	2
GO:0090685	RNA localization to nucleus	2/366	19/18670	0.0526223	0.454877	0.427677	NOP10/CCT8	2
GO:1900409	positive regulation of cellular response to oxidative stress	2/366	19/18670	0.0526223	0.454877	0.427677	FOXO3/ENDOG	2
GO:0000281	mitotic cytokinesis	4/366	72/18670	0.0528774	0.454966	0.427761	STMN1/LZTS2/CFL1/PLK1	4
GO:0009301	snRNA transcription	4/366	72/18670	0.0528774	0.454966	0.427761	POLR2D/ICE1/ELL2/POU2F2	4
GO:0140013	meiotic nuclear division	7/366	172/18670	0.0531961	0.456651	0.429345	ASPM/MLH1/SMC4/HELQ/RAD1/MLH3/PLK1	7
GO:0050654	chondroitin sulfate proteoglycan metabolic process	3/366	44/18670	0.0548448	0.468639	0.440616	B3GALT6/CSGALNACT1/CHSY1	3
GO:1904407	positive regulation of nitric oxide metabolic process	3/366	44/18670	0.0548448	0.468639	0.440616	PKD2/P2RX4/TICAM1	3
GO:0006283	transcription-coupled nucleotide-excision repair	4/366	73/18670	0.0551158	0.4688	0.440767	COPS7B/POLR2D/POLD3/CUL4A	4
GO:0060350	endochondral bone morphogenesis	4/366	73/18670	0.0551158	0.4688	0.440767	CSGALNACT1/NAB2/CARM1/GNAS	4
GO:1903829	positive regulation of cellular protein localization	11/366	324/18670	0.0554242	0.470346	0.442221	EIF2AK3/GNL3/ICE1/HRAS/PLK1/NECAB2/PMAIP1/GSK3A/CEP250/CCT8/HPS4	11
GO:0035304	regulation of protein dephosphorylation	6/366	139/18670	0.056216	0.471051	0.442884	BOD1L1/PPP1R35/PPP2R1B/HSP90B1/PPP4R1/URI1	6
GO:0060968	regulation of gene silencing	6/366	139/18670	0.056216	0.471051	0.442884	POLR2D/POM121C/NEAT1/NCOR2/WTIP/ZFP36	6
GO:0043543	protein acylation	9/366	248/18670	0.0563418	0.471051	0.442884	JADE1/CDYL/KAT6B/ZDHHC17/BRD7/CREBBP/ZDHHC7/MSL1/MBD3	9
GO:0005977	glycogen metabolic process	4/366	74/18670	0.0574047	0.471051	0.442884	STBD1/RB1CC1/IRS2/GSK3A	4
GO:0043367	CD4-positive, alpha-beta T cell differentiation	4/366	74/18670	0.0574047	0.471051	0.442884	SOCS5/STAT6/MALT1/SOCS1	4
GO:1904029	regulation of cyclin-dependent protein kinase activity	5/366	106/18670	0.057583	0.471051	0.442884	PKD2/CDC25C/PLK1/CDC6/CDK5RAP1	5
GO:0007549	dosage compensation	2/366	20/18670	0.0577304	0.471051	0.442884	HNRNPU/CDYL	2
GO:0032211	negative regulation of telomere maintenance via telomerase	2/366	20/18670	0.0577304	0.471051	0.442884	HNRNPU/TENT4B	2
GO:0043950	positive regulation of cAMP-mediated signaling	2/366	20/18670	0.0577304	0.471051	0.442884	RAPGEF2/GSK3A	2
GO:0046931	pore complex assembly	2/366	20/18670	0.0577304	0.471051	0.442884	AFDN/CCT8	2
GO:0060008	Sertoli cell differentiation	2/366	20/18670	0.0577304	0.471051	0.442884	RAB13/FNDC3A	2
GO:0072234	metanephric nephron tubule development	2/366	20/18670	0.0577304	0.471051	0.442884	PKD2/YAP1	2
GO:1900151	regulation of nuclear-transcribed mRNA catabolic process, deadenylation-dependent decay	2/366	20/18670	0.0577304	0.471051	0.442884	TENT4B/ZFP36	2
GO:1901673	regulation of mitotic spindle assembly	2/366	20/18670	0.0577304	0.471051	0.442884	HNRNPU/PLK1	2
GO:1901881	positive regulation of protein depolymerization	2/366	20/18670	0.0577304	0.471051	0.442884	F2RL1/CFL1	2
GO:1902993	positive regulation of amyloid precursor protein catabolic process	2/366	20/18670	0.0577304	0.471051	0.442884	PICALM/GSK3A	2
GO:0046330	positive regulation of JNK cascade	6/366	140/18670	0.0578127	0.471051	0.442884	F2RL1/NOD1/RB1CC1/FZD4/HRAS/TAOK3	6
GO:1903364	positive regulation of cellular protein catabolic process	6/366	140/18670	0.0578127	0.471051	0.442884	SOCS5/MAPK9/DET1/PLK1/DDA1/GSK3A	6
GO:0032259	methylation	12/366	366/18670	0.057915	0.471051	0.442884	MAT2A/KDM3A/TRMT10C/WDR5B/CTR9/KMT5B/PRORP/MBD2/GAMT/CARM1/MBD3/GNAS	12
GO:0009314	response to radiation	14/366	448/18670	0.0592224	0.479486	0.450814	GNB1/XPC/MRNIP/RAD1/POLD3/YAP1/RIC8A/HRAS/TNKS1BP1/CREBBP/RPL26/GNA11/CEP250/XRCC6	14
GO:0001738	morphogenesis of a polarized epithelium	6/366	141/18670	0.0594363	0.479486	0.450814	PSMD4/PSMB4/RAC1/FZD4/ARRB2/PLEKHA4	6
GO:0008286	insulin receptor signaling pathway	6/366	141/18670	0.0594363	0.479486	0.450814	RHOQ/FOXO3/SIK2/IRS2/GSK3A/SOCS1	6
GO:0006073	cellular glucan metabolic process	4/366	75/18670	0.0597439	0.479486	0.450814	STBD1/RB1CC1/IRS2/GSK3A	4
GO:0033143	regulation of intracellular steroid hormone receptor signaling pathway	4/366	75/18670	0.0597439	0.479486	0.450814	YAP1/NCOR2/ARRB2/CARM1	4
GO:0044042	glucan metabolic process	4/366	75/18670	0.0597439	0.479486	0.450814	STBD1/RB1CC1/IRS2/GSK3A	4
GO:0045637	regulation of myeloid cell differentiation	9/366	251/18670	0.0598551	0.479486	0.450814	ISG15/SMAP1/FOXO3/CTR9/POU4F1/CUL4A/CREBBP/ZFP36/GNAS	9
GO:0002218	activation of innate immune response	6/366	142/18670	0.061087	0.484845	0.455853	PSMD4/PSMB4/HRAS/CREBBP/MALT1/XRCC6	6
GO:0008277	regulation of G protein-coupled receptor signaling pathway	6/366	142/18670	0.061087	0.484845	0.455853	STMN1/ABHD6/GRK2/NECAB2/ARRB2/GSK3A	6
GO:0022602	ovulation cycle process	3/366	46/18670	0.0611177	0.484845	0.455853	FOXO3/FZD4/ARRB2	3
GO:0031648	protein destabilization	3/366	46/18670	0.0611177	0.484845	0.455853	PLK1/CREBBP/ISOC2	3
GO:0006275	regulation of DNA replication	5/366	108/18670	0.0614173	0.484845	0.455853	RAC1/HRAS/E2F7/CDC6/DONSON	5
GO:2000278	regulation of DNA biosynthetic process	5/366	108/18670	0.0614173	0.484845	0.455853	HNRNPU/TENT4B/ARRB2/PRKD2/CCT8	5
GO:0010950	positive regulation of endopeptidase activity	7/366	178/18670	0.0616646	0.484845	0.455853	EIF2AK3/NOD1/PICALM/MALT1/PMAIP1/CARD8/TBC1D10A	7
GO:0032535	regulation of cellular component size	12/366	370/18670	0.0617956	0.484845	0.455853	BIN1/ALS2/F2RL1/JMY/RAC1/NRCAM/RB1CC1/ARPC5L/CFL1/PICALM/SLC12A4/SLC12A5	12
GO:0036293	response to decreased oxygen levels	12/366	370/18670	0.0617956	0.484845	0.455853	PSMD4/GNB1/PSMB4/NR4A2/FOXO3/ENDOG/HSP90B1/PKM/CREBBP/P4HB/PMAIP1/WTIP	12
GO:0043281	regulation of cysteine-type endopeptidase activity involved in apoptotic process	8/366	215/18670	0.0619477	0.484845	0.455853	DHCR24/EIF2AK3/DNAJB6/NOD1/ARRB2/MALT1/PMAIP1/CARD8	8
GO:0045454	cell redox homeostasis	4/366	76/18670	0.0621331	0.484845	0.455853	DNAJC16/TXNDC12/DNAJC10/P4HB	4
GO:0046785	microtubule polymerization	4/366	76/18670	0.0621331	0.484845	0.455853	STMN1/RAC1/AKAP9/TUBGCP4	4
GO:0006450	regulation of translational fidelity	2/366	21/18670	0.0630024	0.484845	0.455853	CDK5RAP1/EIF2S3	2
GO:0032682	negative regulation of chemokine production	2/366	21/18670	0.0630024	0.484845	0.455853	SOCS5/F2RL1	2
GO:0035357	peroxisome proliferator activated receptor signaling pathway	2/366	21/18670	0.0630024	0.484845	0.455853	FAM120B/RXRA	2
GO:0071498	cellular response to fluid shear stress	2/366	21/18670	0.0630024	0.484845	0.455853	SOCS5/PKD2	2
GO:1902884	positive regulation of response to oxidative stress	2/366	21/18670	0.0630024	0.484845	0.455853	FOXO3/ENDOG	2
GO:2000737	negative regulation of stem cell differentiation	2/366	21/18670	0.0630024	0.484845	0.455853	HNRNPU/YAP1	2
GO:2001014	regulation of skeletal muscle cell differentiation	2/366	21/18670	0.0630024	0.484845	0.455853	SIX4/DDX17	2
GO:0035722	interleukin-12-mediated signaling pathway	3/366	47/18670	0.0643743	0.487445	0.458297	HNRNPDL/CFL1/P4HB	3
GO:0043370	regulation of CD4-positive, alpha-beta T cell differentiation	3/366	47/18670	0.0643743	0.487445	0.458297	SOCS5/MALT1/SOCS1	3
GO:0046638	positive regulation of alpha-beta T cell differentiation	3/366	47/18670	0.0643743	0.487445	0.458297	SOCS5/MALT1/SOCS1	3
GO:0050435	amyloid-beta metabolic process	3/366	47/18670	0.0643743	0.487445	0.458297	BIN1/PICALM/GSK3A	3
GO:1903115	regulation of actin filament-based movement	3/366	47/18670	0.0643743	0.487445	0.458297	BIN1/SRI/AKAP9	3
GO:0071322	cellular response to carbohydrate stimulus	6/366	144/18670	0.0644693	0.487445	0.458297	JAGN1/FOXO3/RAC1/SRI/ENDOG/IRS2	6
GO:1902107	positive regulation of leukocyte differentiation	6/366	144/18670	0.0644693	0.487445	0.458297	SOCS5/BTN2A2/POU4F1/MALT1/GNAS/SOCS1	6
GO:0006809	nitric oxide biosynthetic process	4/366	77/18670	0.064572	0.487445	0.458297	PKD2/RAC1/P2RX4/TICAM1	4
GO:0032481	positive regulation of type I interferon production	4/366	77/18670	0.064572	0.487445	0.458297	STAT6/CREBBP/TICAM1/XRCC6	4
GO:0036294	cellular response to decreased oxygen levels	8/366	217/18670	0.0646517	0.487445	0.458297	PSMD4/GNB1/PSMB4/FOXO3/ENDOG/CREBBP/P4HB/PMAIP1	8
GO:0001701	in utero embryonic development	12/366	373/18670	0.0648167	0.4877	0.458537	ALS2/PKD2/CCM2/DNAJB6/ENDOG/RXRA/CTR9/RIC8A/E2F7/CUL4A/CNOT3/MBD3	12
GO:0042246	tissue regeneration	4/366	78/18670	0.0670604	0.502305	0.472269	GJD4/YAP1/PKM/EPPK1	4
GO:0072332	intrinsic apoptotic signaling pathway by p53 class mediator	4/366	78/18670	0.0670604	0.502305	0.472269	JMY/POU4F1/RPL26/PMAIP1	4
GO:0033673	negative regulation of kinase activity	9/366	257/18670	0.0672958	0.502305	0.472269	HNRNPU/SH3BP5L/SOCS5/DUSP5/TAOK3/IRS2/PLK1/CDK5RAP1/SOCS1	9
GO:0006406	mRNA export from nucleus	5/366	111/18670	0.0674335	0.502305	0.472269	ZC3H11A/SRSF7/POLR2D/POM121C/DDX19B	5
GO:0071427	mRNA-containing ribonucleoprotein complex export from nucleus	5/366	111/18670	0.0674335	0.502305	0.472269	ZC3H11A/SRSF7/POLR2D/POM121C/DDX19B	5
GO:0051653	spindle localization	3/366	48/18670	0.0677093	0.503351	0.473252	ASPM/PLK1/MISP	3
GO:0035264	multicellular organism growth	6/366	146/18670	0.0679596	0.503672	0.473554	CCM2/SLC25A25/FTO/GAMT/GNAS/SLC12A5	6
GO:0000717	nucleotide-excision repair, DNA duplex unwinding	2/366	22/18670	0.06843	0.503672	0.473554	XPC/CUL4A	2
GO:0005980	glycogen catabolic process	2/366	22/18670	0.06843	0.503672	0.473554	STBD1/RB1CC1	2
GO:0045624	positive regulation of T-helper cell differentiation	2/366	22/18670	0.06843	0.503672	0.473554	SOCS5/MALT1	2
GO:1901798	positive regulation of signal transduction by p53 class mediator	2/366	22/18670	0.06843	0.503672	0.473554	RPL26/PMAIP1	2
GO:0061136	regulation of proteasomal protein catabolic process	7/366	183/18670	0.0693172	0.508243	0.477852	SOCS5/MAPK9/DET1/PLK1/USP14/DDA1/GSK3A	7
GO:0006354	DNA-templated transcription, elongation	5/366	112/18670	0.0695092	0.508243	0.477852	HNRNPU/POLR2D/ELL2/CTR9/POU4F1	5
GO:0001570	vasculogenesis	4/366	79/18670	0.069598	0.508243	0.477852	RAPGEF2/CCM2/FZD4/YAP1	4
GO:0006446	regulation of translational initiation	4/366	79/18670	0.069598	0.508243	0.477852	EIF2AK3/POLR2D/RXRA/EIF4G2	4
GO:0090263	positive regulation of canonical Wnt signaling pathway	6/366	147/18670	0.0697452	0.508319	0.477924	PSMD4/PSMB4/ASPM/YAP1/CSNK1G1/PLEKHA4	6
GO:0032757	positive regulation of interleukin-8 production	3/366	49/18670	0.0711215	0.514316	0.483562	CD58/F2RL1/PRKD2	3
GO:0051445	regulation of meiotic cell cycle	3/366	49/18670	0.0711215	0.514316	0.483562	ASPM/RAD1/CDC25C	3
GO:0061912	selective autophagy	3/366	49/18670	0.0711215	0.514316	0.483562	STBD1/NOD1/RB1CC1	3
GO:0071349	cellular response to interleukin-12	3/366	49/18670	0.0711215	0.514316	0.483562	HNRNPDL/CFL1/P4HB	3
GO:0002223	stimulatory C-type lectin receptor signaling pathway	5/366	113/18670	0.0716199	0.516915	0.486005	PSMD4/PSMB4/HRAS/CREBBP/MALT1	5
GO:0043462	regulation of ATPase activity	4/366	80/18670	0.0721844	0.517061	0.486143	DNAJB4/HNRNPU/DNAJC10/DNAJB6	4
GO:0045444	fat cell differentiation	8/366	223/18670	0.0731984	0.517061	0.486143	HNRNPU/NR4A2/FAM120B/SMAD6/FTO/CARM1/ZFP36/SOCS1	8
GO:0014074	response to purine-containing compound	6/366	149/18670	0.0733972	0.517061	0.486143	PKD2/RAPGEF2/AKAP9/HSP90B1/P2RX4/CARM1	6
GO:2001056	positive regulation of cysteine-type endopeptidase activity	6/366	149/18670	0.0733972	0.517061	0.486143	EIF2AK3/NOD1/MALT1/PMAIP1/CARD8/TBC1D10A	6
GO:0045446	endothelial cell differentiation	5/366	114/18670	0.0737656	0.517061	0.486143	RAPGEF2/F2RL1/AFDN/CCM2/KDM6B	5
GO:0060349	bone morphogenesis	5/366	114/18670	0.0737656	0.517061	0.486143	CSGALNACT1/NAB2/CHSY1/CARM1/GNAS	5
GO:0006359	regulation of transcription by RNA polymerase III	2/366	23/18670	0.074005	0.517061	0.486143	ICE1/NAB2	2
GO:0009251	glucan catabolic process	2/366	23/18670	0.074005	0.517061	0.486143	STBD1/RB1CC1	2
GO:0030539	male genitalia development	2/366	23/18670	0.074005	0.517061	0.486143	DHCR24/HOXD13	2
GO:0043576	regulation of respiratory gaseous exchange	2/366	23/18670	0.074005	0.517061	0.486143	NR4A2/FTO	2
GO:0045109	intermediate filament organization	2/366	23/18670	0.074005	0.517061	0.486143	DNAJB6/EPPK1	2
GO:0070193	synaptonemal complex organization	2/366	23/18670	0.074005	0.517061	0.486143	MLH3/PLK1	2
GO:0071294	cellular response to zinc ion	2/366	23/18670	0.074005	0.517061	0.486143	P2RX4/MT1X	2
GO:0072170	metanephric tubule development	2/366	23/18670	0.074005	0.517061	0.486143	PKD2/YAP1	2
GO:0072243	metanephric nephron epithelium development	2/366	23/18670	0.074005	0.517061	0.486143	PKD2/YAP1	2
GO:0097150	neuronal stem cell population maintenance	2/366	23/18670	0.074005	0.517061	0.486143	ASPM/FOXO3	2
GO:2000637	positive regulation of gene silencing by miRNA	2/366	23/18670	0.074005	0.517061	0.486143	WTIP/ZFP36	2
GO:0031113	regulation of microtubule polymerization	3/366	50/18670	0.0746095	0.518323	0.487329	STMN1/RAC1/AKAP9	3
GO:0032784	regulation of DNA-templated transcription, elongation	3/366	50/18670	0.0746095	0.518323	0.487329	HNRNPU/CTR9/POU4F1	3
GO:0070671	response to interleukin-12	3/366	50/18670	0.0746095	0.518323	0.487329	HNRNPDL/CFL1/P4HB	3
GO:0032204	regulation of telomere maintenance	4/366	81/18670	0.0748192	0.518323	0.487329	HNRNPU/GNL3/TENT4B/CCT8	4
GO:0090305	nucleic acid phosphodiester bond hydrolysis	10/366	302/18670	0.0748828	0.518323	0.487329	XPC/RAD1/RRP36/ENDOG/POLD3/ZC3H12C/CUL4A/PRORP/ZFP36/TRIR	10
GO:0031123	RNA 3'-end processing	6/366	150/18670	0.0752636	0.51999	0.488897	ZC3H11A/SRSF7/POLR2D/TRMT10C/CTR9/TENT4B	6
GO:0048545	response to steroid hormone	12/366	383/18670	0.075582	0.520832	0.489688	HNRNPU/KDM3A/NR4A2/FOXO3/RXRA/YAP1/NCOR2/ARRB2/CARM1/URI1/ZFP36/DDX17	12
GO:1905475	regulation of protein localization to membrane	7/366	187/18670	0.0758307	0.520832	0.489688	TMEM59/RHOQ/PPFIA1/HRAS/PICALM/NECAB2/PMAIP1	7
GO:0006023	aminoglycan biosynthetic process	5/366	115/18670	0.0759459	0.520832	0.489688	B3GALT6/B3GNT5/CSGALNACT1/NDST2/CHSY1	5
GO:0032612	interleukin-1 production	5/366	115/18670	0.0759459	0.520832	0.489688	F2RL1/NOD1/ARRB2/MALT1/CARD8	5
GO:0032956	regulation of actin cytoskeleton organization	11/366	343/18670	0.0761779	0.521461	0.490279	STMN1/ABL2/RHOQ/BIN1/F2RL1/JMY/RAC1/ARPC5L/PPFIA1/HRAS/CFL1	11
GO:0140014	mitotic nuclear division	9/366	264/18670	0.0766817	0.522589	0.49134	HNRNPU/SMC4/NCAPG/CDC25C/KIF11/KNTC1/PLK1/CDC6/MISP	9
GO:0006261	DNA-dependent DNA replication	6/366	151/18670	0.0771567	0.522589	0.49134	BOD1L1/MCM4/POLD3/E2F7/CDC6/DONSON	6
GO:0032637	interleukin-8 production	4/366	82/18670	0.0775021	0.522589	0.49134	CD58/F2RL1/NOD1/PRKD2	4
GO:0034644	cellular response to UV	4/366	82/18670	0.0775021	0.522589	0.49134	XPC/POLD3/CREBBP/RPL26	4
GO:0046209	nitric oxide metabolic process	4/366	82/18670	0.0775021	0.522589	0.49134	PKD2/RAC1/P2RX4/TICAM1	4
GO:0055117	regulation of cardiac muscle contraction	4/366	82/18670	0.0775021	0.522589	0.49134	BIN1/SRI/AKAP9/P2RX4	4
GO:0051783	regulation of nuclear division	7/366	188/18670	0.0775134	0.522589	0.49134	HNRNPU/RAD1/CDC25C/KIF11/KNTC1/PLK1/CDC6	7
GO:0051495	positive regulation of cytoskeleton organization	8/366	226/18670	0.0777171	0.522589	0.49134	BIN1/F2RL1/JMY/RAC1/AKAP9/ARPC5L/HRAS/CFL1	8
GO:0002220	innate immune response activating cell surface receptor signaling pathway	5/366	116/18670	0.078161	0.522589	0.49134	PSMD4/PSMB4/HRAS/CREBBP/MALT1	5
GO:2000736	regulation of stem cell differentiation	5/366	116/18670	0.078161	0.522589	0.49134	PSMD4/PSMB4/HNRNPU/KDM3A/YAP1	5
GO:0021545	cranial nerve development	3/366	51/18670	0.078172	0.522589	0.49134	ATOH7/POU4F1/SIX4	3
GO:0032007	negative regulation of TOR signaling	3/366	51/18670	0.078172	0.522589	0.49134	SH3BP4/SIK2/GSK3A	3
GO:2001258	negative regulation of cation channel activity	3/366	51/18670	0.078172	0.522589	0.49134	PKD2/SRI/KCNRG	3
GO:0042326	negative regulation of phosphorylation	14/366	468/18670	0.0783111	0.522589	0.49134	HNRNPU/SH3BP5L/SOCS5/DNAJC10/F2RL1/BTN2A2/DUSP5/TAOK3/IRS2/SMAD6/PLK1/ARRB2/CDK5RAP1/SOCS1	14
GO:0001678	cellular glucose homeostasis	6/366	152/18670	0.0790767	0.525387	0.49397	JAGN1/FOXO3/RAC1/SRI/ENDOG/IRS2	6
GO:0010804	negative regulation of tumor necrosis factor-mediated signaling pathway	2/366	24/18670	0.0797197	0.525387	0.49397	F2RL1/CARD8	2
GO:0022616	DNA strand elongation	2/366	24/18670	0.0797197	0.525387	0.49397	MCM4/POLD3	2
GO:0046639	negative regulation of alpha-beta T cell differentiation	2/366	24/18670	0.0797197	0.525387	0.49397	SOCS5/SOCS1	2
GO:0051220	cytoplasmic sequestering of protein	2/366	24/18670	0.0797197	0.525387	0.49397	PKD2/SRI	2
GO:0060148	positive regulation of posttranscriptional gene silencing	2/366	24/18670	0.0797197	0.525387	0.49397	WTIP/ZFP36	2
GO:2001026	regulation of endothelial cell chemotaxis	2/366	24/18670	0.0797197	0.525387	0.49397	P2RX4/PRKD2	2
GO:0045582	positive regulation of T cell differentiation	4/366	83/18670	0.0802326	0.527831	0.496269	SOCS5/BTN2A2/MALT1/SOCS1	4
GO:0002758	innate immune response-activating signal transduction	5/366	117/18670	0.0804104	0.528066	0.49649	PSMD4/PSMB4/HRAS/CREBBP/MALT1	5
GO:0008333	endosome to lysosome transport	3/366	52/18670	0.0818077	0.533641	0.501732	BIN1/KIF13A/VPS39	3
GO:0032731	positive regulation of interleukin-1 beta production	3/366	52/18670	0.0818077	0.533641	0.501732	NOD1/MALT1/CARD8	3
GO:0046580	negative regulation of Ras protein signal transduction	3/366	52/18670	0.0818077	0.533641	0.501732	STMN1/ABL2/SCAI	3
GO:0009101	glycoprotein biosynthetic process	11/366	348/18670	0.0823589	0.533641	0.501732	B3GALT6/TMEM59/B3GNT5/PGM3/GALNT11/CSGALNACT1/DOLK/NDST2/CHSY1/NECAB2/C1GALT1C1	11
GO:0070997	neuron death	11/366	348/18670	0.0823589	0.533641	0.501732	DHCR24/NR4A2/FOXO3/ENDOG/HRAS/PICALM/RILPL1/POU4F1/SIX4/ARRB2/UBE2M	11
GO:0006368	transcription elongation from RNA polymerase II promoter	4/366	84/18670	0.0830103	0.533641	0.501732	HNRNPU/POLR2D/ELL2/CTR9	4
GO:0048608	reproductive structure development	13/366	431/18670	0.0833583	0.533641	0.501732	DHCR24/RAB13/ASPM/HOXD13/PKD2/FOXO3/DNAJB6/RXRA/FZD4/E2F7/FNDC3A/SIX4/ARRB2	13
GO:0007249	I-kappaB kinase/NF-kappaB signaling	9/366	269/18670	0.0838537	0.533641	0.501732	TIFA/F2RL1/CXXC5/NOD1/ZDHHC17/LITAF/MALT1/CARD8/TICAM1	9
GO:0043414	macromolecule methylation	10/366	309/18670	0.0841435	0.533641	0.501732	KDM3A/TRMT10C/WDR5B/CTR9/KMT5B/PRORP/MBD2/CARM1/MBD3/GNAS	10
GO:0016569	covalent chromatin modification	14/366	474/18670	0.0847349	0.533641	0.501732	KDM3A/WDR5B/JADE1/KAT6B/CTR9/KMT5B/BRD7/CREBBP/KDM6B/MSL1/MBD2/CARM1/MBD3/PRKD2	14
GO:0061982	meiosis I cell cycle process	5/366	119/18670	0.0850122	0.533641	0.501732	MLH1/HELQ/CDC25C/MLH3/PLK1	5
GO:0007548	sex differentiation	9/366	270/18670	0.085335	0.533641	0.501732	DHCR24/RAB13/ASPM/HOXD13/FOXO3/FZD4/FNDC3A/SIX4/ARRB2	9
GO:0007131	reciprocal meiotic recombination	3/366	53/18670	0.085515	0.533641	0.501732	MLH1/HELQ/MLH3	3
GO:0010043	response to zinc ion	3/366	53/18670	0.085515	0.533641	0.501732	P2RX4/MT1X/ZACN	3
GO:0043331	response to dsRNA	3/366	53/18670	0.085515	0.533641	0.501732	SLC3A2/PMAIP1/TICAM1	3
GO:0050732	negative regulation of peptidyl-tyrosine phosphorylation	3/366	53/18670	0.085515	0.533641	0.501732	SH3BP5L/SOCS5/SOCS1	3
GO:0071320	cellular response to cAMP	3/366	53/18670	0.085515	0.533641	0.501732	PKD2/RAPGEF2/AKAP9	3
GO:0000209	protein polyubiquitination	10/366	310/18670	0.0855211	0.533641	0.501732	PSMD4/PSMB4/ANAPC13/TRIM56/UBE3C/RNF26/FBXL14/RNF111/WSB1/IRF2BP1	10
GO:0002335	mature B cell differentiation	2/366	25/18670	0.0855664	0.533641	0.501732	MALT1/POU2F2	2
GO:0032438	melanosome organization	2/366	25/18670	0.0855664	0.533641	0.501732	KIF13A/HPS4	2
GO:0032509	endosome transport via multivesicular body sorting pathway	2/366	25/18670	0.0855664	0.533641	0.501732	VPS37B/TMEM50B	2
GO:0035459	vesicle cargo loading	2/366	25/18670	0.0855664	0.533641	0.501732	KIF13A/PICALM	2
GO:0044247	cellular polysaccharide catabolic process	2/366	25/18670	0.0855664	0.533641	0.501732	STBD1/RB1CC1	2
GO:0045672	positive regulation of osteoclast differentiation	2/366	25/18670	0.0855664	0.533641	0.501732	POU4F1/GNAS	2
GO:0045830	positive regulation of isotype switching	2/366	25/18670	0.0855664	0.533641	0.501732	MLH1/STAT6	2
GO:0046856	phosphatidylinositol dephosphorylation	2/366	25/18670	0.0855664	0.533641	0.501732	INPP5E/CHRM5	2
GO:0051307	meiotic chromosome separation	2/366	25/18670	0.0855664	0.533641	0.501732	MLH1/HELQ	2
GO:0060571	morphogenesis of an epithelial fold	2/366	25/18670	0.0855664	0.533641	0.501732	HOXD13/CFL1	2
GO:0070129	regulation of mitochondrial translation	2/366	25/18670	0.0855664	0.533641	0.501732	TRMT10C/CDK5RAP1	2
GO:2000482	regulation of interleukin-8 secretion	2/366	25/18670	0.0855664	0.533641	0.501732	CD58/F2RL1	2
GO:2001057	reactive nitrogen species metabolic process	4/366	85/18670	0.0858348	0.534419	0.502463	PKD2/RAC1/P2RX4/TICAM1	4
GO:0061458	reproductive system development	13/366	434/18670	0.0868245	0.539677	0.507406	DHCR24/RAB13/ASPM/HOXD13/PKD2/FOXO3/DNAJB6/RXRA/FZD4/E2F7/FNDC3A/SIX4/ARRB2	13
GO:0016573	histone acetylation	6/366	156/18670	0.0870229	0.540007	0.507716	JADE1/KAT6B/BRD7/CREBBP/MSL1/MBD3	6
GO:0000184	nuclear-transcribed mRNA catabolic process, nonsense-mediated decay	5/366	120/18670	0.087364	0.540555	0.508232	RPL6/RPS17/RPL13/RPL26/RPL37	5
GO:0006605	protein targeting	13/366	435/18670	0.0879998	0.540555	0.508232	SRP19/GRPEL2/HRAS/TIMM8B/RPL6/VPS37B/RPS17/RPL13/ZDHHC7/RPL26/GSK3A/HPS4/RPL37	13
GO:0032868	response to insulin	9/366	272/18670	0.0883443	0.540555	0.508232	RAB13/RHOQ/FOXO3/DENND4C/SIK2/IRS2/PKM/GSK3A/SOCS1	9
GO:0070482	response to oxygen levels	12/366	394/18670	0.0886758	0.540555	0.508232	PSMD4/GNB1/PSMB4/NR4A2/FOXO3/ENDOG/HSP90B1/PKM/CREBBP/P4HB/PMAIP1/WTIP	12
GO:0006400	tRNA modification	4/366	86/18670	0.0887057	0.540555	0.508232	TRMT10C/THG1L/PRORP/CDK5RAP1	4
GO:0006919	activation of cysteine-type endopeptidase activity involved in apoptotic process	4/366	86/18670	0.0887057	0.540555	0.508232	EIF2AK3/NOD1/PMAIP1/CARD8	4
GO:0009755	hormone-mediated signaling pathway	8/366	233/18670	0.0888968	0.540555	0.508232	KDM3A/NR4A2/RXRA/YAP1/NCOR2/ARRB2/CARM1/DDX17	8
GO:0016358	dendrite development	8/366	233/18670	0.0888968	0.540555	0.508232	SRGAP2/RAPGEF2/CAPRIN1/CFL1/PICALM/CARM1/GSK3A/SLC12A5	8
GO:0001764	neuron migration	6/366	157/18670	0.0890756	0.540555	0.508232	SRGAP2/ASPM/NR4A2/RAPGEF2/RAC1/NRCAM	6
GO:0002720	positive regulation of cytokine production involved in immune response	3/366	54/18670	0.0892926	0.540555	0.508232	F2RL1/MALT1/TICAM1	3
GO:0010524	positive regulation of calcium ion transport into cytosol	3/366	54/18670	0.0892926	0.540555	0.508232	PKD2/SRI/P2RX4	3
GO:0032210	regulation of telomere maintenance via telomerase	3/366	54/18670	0.0892926	0.540555	0.508232	HNRNPU/TENT4B/CCT8	3
GO:0032663	regulation of interleukin-2 production	3/366	54/18670	0.0892926	0.540555	0.508232	MALT1/ZFP36/PRKD2	3
GO:0035825	homologous recombination	3/366	54/18670	0.0892926	0.540555	0.508232	MLH1/HELQ/MLH3	3
GO:0061512	protein localization to cilium	3/366	54/18670	0.0892926	0.540555	0.508232	TTC21A/INPP5E/RABEP1	3
GO:1901214	regulation of neuron death	10/366	313/18670	0.0897361	0.542356	0.509925	DHCR24/NR4A2/FOXO3/HRAS/PICALM/RILPL1/POU4F1/SIX4/ARRB2/UBE2M	10
GO:0071453	cellular response to oxygen levels	8/366	234/18670	0.0905665	0.542657	0.510208	PSMD4/GNB1/PSMB4/FOXO3/ENDOG/CREBBP/P4HB/PMAIP1	8
GO:0006898	receptor-mediated endocytosis	10/366	314/18670	0.0911684	0.542657	0.510208	SMAP1/RAC1/GRK2/PICALM/HSP90B1/ANKRD13A/ATXN2/NECAB2/ARRB2/ANKRD13B	10
GO:0006346	DNA methylation-dependent heterochromatin assembly	2/366	26/18670	0.0915378	0.542657	0.510208	MBD2/MBD3	2
GO:0007020	microtubule nucleation	2/366	26/18670	0.0915378	0.542657	0.510208	AKAP9/TUBGCP4	2
GO:0030318	melanocyte differentiation	2/366	26/18670	0.0915378	0.542657	0.510208	GNA11/HPS4	2
GO:0048753	pigment granule organization	2/366	26/18670	0.0915378	0.542657	0.510208	KIF13A/HPS4	2
GO:0051497	negative regulation of stress fiber assembly	2/366	26/18670	0.0915378	0.542657	0.510208	STMN1/PPFIA1	2
GO:0055083	monovalent inorganic anion homeostasis	2/366	26/18670	0.0915378	0.542657	0.510208	SLC12A4/SLC12A5	2
GO:0060314	regulation of ryanodine-sensitive calcium-release channel activity	2/366	26/18670	0.0915378	0.542657	0.510208	PKD2/SRI	2
GO:0060706	cell differentiation involved in embryonic placenta development	2/366	26/18670	0.0915378	0.542657	0.510208	DNAJB6/E2F7	2
GO:0060740	prostate gland epithelium morphogenesis	2/366	26/18670	0.0915378	0.542657	0.510208	HOXD13/RXRA	2
GO:0060765	regulation of androgen receptor signaling pathway	2/366	26/18670	0.0915378	0.542657	0.510208	NCOR2/ARRB2	2
GO:0034101	erythrocyte homeostasis	5/366	122/18670	0.0921688	0.544661	0.512092	ISG15/SMAP1/FOXO3/RPS17/ZFP36	5
GO:1903409	reactive oxygen species biosynthetic process	5/366	122/18670	0.0921688	0.544661	0.512092	PKD2/FOXO3/RAC1/P2RX4/TICAM1	5
GO:0051235	maintenance of location	10/366	315/18670	0.0926144	0.546425	0.513751	ASPM/HNRNPU/TBCCD1/PKD2/SRI/AKAP9/KDELR2/HSP90B1/TPCN1/FTO	10
GO:0002221	pattern recognition receptor signaling pathway	7/366	197/18670	0.0936312	0.550676	0.517748	TIFA/OTULIN/F2RL1/NOD1/HSP90B1/ARRB2/TICAM1	7
GO:0010952	positive regulation of peptidase activity	7/366	197/18670	0.0936312	0.550676	0.517748	EIF2AK3/NOD1/PICALM/MALT1/PMAIP1/CARD8/TBC1D10A	7
GO:0043044	ATP-dependent chromatin remodeling	4/366	88/18670	0.0945843	0.555402	0.522191	CHD4/CHD3/MBD2/MBD3	4
GO:0046661	male sex differentiation	6/366	160/18670	0.0953912	0.559136	0.525701	DHCR24/RAB13/ASPM/HOXD13/FNDC3A/SIX4	6
GO:0016052	carbohydrate catabolic process	7/366	198/18670	0.0955295	0.559136	0.525701	PGD/ABHD10/STBD1/POM121C/RB1CC1/PKM/GSK3A	7
GO:0002831	regulation of response to biotic stimulus	12/366	400/18670	0.0963756	0.559136	0.525701	PSMD4/PSMB4/F2RL1/NOD1/HRAS/RNF26/CREBBP/ARRB2/MALT1/CARD8/XRCC6/SOCS1	12
GO:0002381	immunoglobulin production involved in immunoglobulin mediated immune response	3/366	56/18670	0.0970528	0.559136	0.525701	MLH1/STAT6/POU2F2	3
GO:0060688	regulation of morphogenesis of a branching structure	3/366	56/18670	0.0970528	0.559136	0.525701	HOXD13/RXRA/SIX4	3
GO:0018393	internal peptidyl-lysine acetylation	6/366	161/18670	0.0975484	0.559136	0.525701	JADE1/KAT6B/BRD7/CREBBP/MSL1/MBD3	6
GO:0032465	regulation of cytokinesis	4/366	89/18670	0.097591	0.559136	0.525701	KIF13A/E2F7/PLK1/CDC6	4
GO:0000272	polysaccharide catabolic process	2/366	27/18670	0.0976268	0.559136	0.525701	STBD1/RB1CC1	2
GO:0006884	cell volume homeostasis	2/366	27/18670	0.0976268	0.559136	0.525701	SLC12A4/SLC12A5	2
GO:0009649	entrainment of circadian clock	2/366	27/18670	0.0976268	0.559136	0.525701	ATOH7/GNA11	2
GO:0062125	regulation of mitochondrial gene expression	2/366	27/18670	0.0976268	0.559136	0.525701	TRMT10C/CDK5RAP1	2
GO:0071514	genetic imprinting	2/366	27/18670	0.0976268	0.559136	0.525701	CTR9/GNAS	2
GO:0072207	metanephric epithelium development	2/366	27/18670	0.0976268	0.559136	0.525701	PKD2/YAP1	2
GO:0090169	regulation of spindle assembly	2/366	27/18670	0.0976268	0.559136	0.525701	HNRNPU/PLK1	2
GO:1904357	negative regulation of telomere maintenance via telomere lengthening	2/366	27/18670	0.0976268	0.559136	0.525701	HNRNPU/TENT4B	2
GO:2000191	regulation of fatty acid transport	2/366	27/18670	0.0976268	0.559136	0.525701	P2RX4/IRS2	2
GO:0006650	glycerophospholipid metabolic process	10/366	319/18670	0.0985349	0.563468	0.529775	SOCS5/DBI/ABHD6/INPP5E/PTDSS2/ABHD4/CHRM5/PLEKHA4/CRLS1/SOCS1	10
GO:0032651	regulation of interleukin-1 beta production	4/366	90/18670	0.100642	0.572874	0.538618	NOD1/ARRB2/MALT1/CARD8	4
GO:0045185	maintenance of protein location	4/366	90/18670	0.100642	0.572874	0.538618	HNRNPU/PKD2/SRI/KDELR2	4
GO:0051304	chromosome separation	4/366	90/18670	0.100642	0.572874	0.538618	MLH1/HELQ/PLK1/CDC6	4
GO:0045143	homologous chromosome segregation	3/366	57/18670	0.101032	0.573339	0.539055	MLH1/MLH3/PLK1	3
GO:0061178	regulation of insulin secretion involved in cellular response to glucose stimulus	3/366	57/18670	0.101032	0.573339	0.539055	JAGN1/RAC1/SRI	3
GO:0009451	RNA modification	6/366	163/18670	0.10194	0.57761	0.543071	TRMT10C/THG1L/PRORP/NOP10/FTO/CDK5RAP1	6
GO:0031503	protein-containing complex localization	9/366	281/18670	0.102656	0.578619	0.54402	ZC3H11A/HNRNPU/SRSF7/POLR2D/TTC21A/EXOC3/POM121C/HRAS/DDX19B	9
GO:0043547	positive regulation of GTPase activity	12/366	405/18670	0.103093	0.578619	0.54402	SRGAP2/ASAP2/ALS2/RAPGEF2/F2RL1/SMAP1/AFDN/RIC8A/HRAS/PICALM/RABEP1/TBC1D10A	12
GO:0050852	T cell receptor signaling pathway	7/366	202/18670	0.103335	0.578619	0.54402	PSMD4/PSMB4/BTN2A2/BTN3A1/HRAS/MALT1/PRKD2	7
GO:1904063	negative regulation of cation transmembrane transport	4/366	91/18670	0.103737	0.578619	0.54402	BIN1/PKD2/SRI/KCNRG	4
GO:0045745	positive regulation of G protein-coupled receptor signaling pathway	2/366	28/18670	0.103827	0.578619	0.54402	NECAB2/GSK3A	2
GO:0050686	negative regulation of mRNA processing	2/366	28/18670	0.103827	0.578619	0.54402	SRSF7/CTR9	2
GO:0051984	positive regulation of chromosome segregation	2/366	28/18670	0.103827	0.578619	0.54402	HNRNPU/CDC6	2
GO:0060512	prostate gland morphogenesis	2/366	28/18670	0.103827	0.578619	0.54402	HOXD13/RXRA	2
GO:0070076	histone lysine demethylation	2/366	28/18670	0.103827	0.578619	0.54402	KDM3A/KDM6B	2
GO:0007088	regulation of mitotic nuclear division	6/366	164/18670	0.104175	0.578619	0.54402	HNRNPU/CDC25C/KIF11/KNTC1/PLK1/CDC6	6
GO:0033500	carbohydrate homeostasis	8/366	242/18670	0.104571	0.578619	0.54402	JAGN1/FOXO3/RAC1/SRI/ENDOG/OAS1/IRS2/TENT4B	8
GO:0071426	ribonucleoprotein complex export from nucleus	5/366	127/18670	0.10476	0.578619	0.54402	ZC3H11A/SRSF7/POLR2D/POM121C/DDX19B	5
GO:0030520	intracellular estrogen receptor signaling pathway	3/366	58/18670	0.105076	0.578619	0.54402	YAP1/CARM1/DDX17	3
GO:0031663	lipopolysaccharide-mediated signaling pathway	3/366	58/18670	0.105076	0.578619	0.54402	MALT1/CARD8/TICAM1	3
GO:0042093	T-helper cell differentiation	3/366	58/18670	0.105076	0.578619	0.54402	SOCS5/STAT6/MALT1	3
GO:0051058	negative regulation of small GTPase mediated signal transduction	3/366	58/18670	0.105076	0.578619	0.54402	STMN1/ABL2/SCAI	3
GO:0061951	establishment of protein localization to plasma membrane	3/366	58/18670	0.105076	0.578619	0.54402	AFDN/KIF13A/RILPL1	3
GO:0071385	cellular response to glucocorticoid stimulus	3/366	58/18670	0.105076	0.578619	0.54402	HNRNPU/FOXO3/ZFP36	3
GO:1903749	positive regulation of establishment of protein localization to mitochondrion	3/366	58/18670	0.105076	0.578619	0.54402	PMAIP1/GSK3A/HPS4	3
GO:0009266	response to temperature stimulus	8/366	243/18670	0.106402	0.582297	0.547478	DNAJB4/EIF2AK3/POLR2D/DNAJB6/POM121C/CREBBP/ARRB2/SLC12A5	8
GO:0035710	CD4-positive, alpha-beta T cell activation	4/366	92/18670	0.106875	0.582297	0.547478	SOCS5/STAT6/MALT1/SOCS1	4
GO:2000117	negative regulation of cysteine-type endopeptidase activity	4/366	92/18670	0.106875	0.582297	0.547478	DHCR24/DNAJB6/ARRB2/CARD8	4
GO:1902905	positive regulation of supramolecular fiber organization	7/366	204/18670	0.107363	0.582297	0.547478	BIN1/F2RL1/JMY/RAC1/AKAP9/ARPC5L/CFL1	7
GO:0051291	protein heterooligomerization	5/366	128/18670	0.107375	0.582297	0.547478	GNB1/MAT2A/PKD2/HRAS/XRCC6	5
GO:0071166	ribonucleoprotein complex localization	5/366	128/18670	0.107375	0.582297	0.547478	ZC3H11A/SRSF7/POLR2D/POM121C/DDX19B	5
GO:0006475	internal protein amino acid acetylation	6/366	166/18670	0.10872	0.582297	0.547478	JADE1/KAT6B/BRD7/CREBBP/MSL1/MBD3	6
GO:0032732	positive regulation of interleukin-1 production	3/366	59/18670	0.109183	0.582297	0.547478	NOD1/MALT1/CARD8	3
GO:0034976	response to endoplasmic reticulum stress	9/366	285/18670	0.109419	0.582297	0.547478	TXNDC12/EIF2AK3/DNAJC10/HSP90B1/ERP29/P4HB/USP14/PMAIP1/GSK3A	9
GO:0071482	cellular response to light stimulus	5/366	129/18670	0.110023	0.582297	0.547478	GNB1/XPC/POLD3/CREBBP/RPL26	5
GO:0072080	nephron tubule development	4/366	93/18670	0.110055	0.582297	0.547478	PKD2/LZTS2/YAP1/SIX4	4
GO:0000083	regulation of transcription involved in G1/S transition of mitotic cell cycle	2/366	29/18670	0.11013	0.582297	0.547478	E2F7/CDC6	2
GO:0000132	establishment of mitotic spindle orientation	2/366	29/18670	0.11013	0.582297	0.547478	PLK1/MISP	2
GO:0005979	regulation of glycogen biosynthetic process	2/366	29/18670	0.11013	0.582297	0.547478	IRS2/GSK3A	2
GO:0006294	nucleotide-excision repair, preincision complex assembly	2/366	29/18670	0.11013	0.582297	0.547478	XPC/CUL4A	2
GO:0010800	positive regulation of peptidyl-threonine phosphorylation	2/366	29/18670	0.11013	0.582297	0.547478	TNKS1BP1/PLK1	2
GO:0010962	regulation of glucan biosynthetic process	2/366	29/18670	0.11013	0.582297	0.547478	IRS2/GSK3A	2
GO:0016577	histone demethylation	2/366	29/18670	0.11013	0.582297	0.547478	KDM3A/KDM6B	2
GO:0030511	positive regulation of transforming growth factor beta receptor signaling pathway	2/366	29/18670	0.11013	0.582297	0.547478	RNF111/CREBBP	2
GO:0031116	positive regulation of microtubule polymerization	2/366	29/18670	0.11013	0.582297	0.547478	RAC1/AKAP9	2
GO:0032232	negative regulation of actin filament bundle assembly	2/366	29/18670	0.11013	0.582297	0.547478	STMN1/PPFIA1	2
GO:0035025	positive regulation of Rho protein signal transduction	2/366	29/18670	0.11013	0.582297	0.547478	F2RL1/RAC1	2
GO:0044030	regulation of DNA methylation	2/366	29/18670	0.11013	0.582297	0.547478	MBD2/MBD3	2
GO:0055075	potassium ion homeostasis	2/366	29/18670	0.11013	0.582297	0.547478	SLC12A4/SLC12A5	2
GO:0061099	negative regulation of protein tyrosine kinase activity	2/366	29/18670	0.11013	0.582297	0.547478	SH3BP5L/SOCS5	2
GO:0070198	protein localization to chromosome, telomeric region	2/366	29/18670	0.11013	0.582297	0.547478	GNL3/CCT8	2
GO:0072606	interleukin-8 secretion	2/366	29/18670	0.11013	0.582297	0.547478	CD58/F2RL1	2
GO:1903846	positive regulation of cellular response to transforming growth factor beta stimulus	2/366	29/18670	0.11013	0.582297	0.547478	RNF111/CREBBP	2
GO:0033209	tumor necrosis factor-mediated signaling pathway	6/366	167/18670	0.11103	0.586008	0.550967	PSMD4/PSMB4/OTULIN/F2RL1/FOXO3/CARD8	6
GO:0051403	stress-activated MAPK cascade	9/366	286/18670	0.111148	0.586008	0.550967	F2RL1/MAPK9/CCM2/NOD1/RB1CC1/FZD4/HRAS/TAOK3/ZFP36	9
GO:0016570	histone modification	13/366	454/18670	0.112221	0.58934	0.5541	KDM3A/WDR5B/JADE1/KAT6B/CTR9/KMT5B/BRD7/CREBBP/KDM6B/MSL1/CARM1/MBD3/PRKD2	13
GO:0006997	nucleus organization	5/366	130/18670	0.112701	0.58934	0.5541	SERBP1/KDM3A/BIN1/GOLM1/PLK1	5
GO:0006029	proteoglycan metabolic process	4/366	94/18670	0.113278	0.58934	0.5541	B3GALT6/CSGALNACT1/NDST2/CHSY1	4
GO:0044728	DNA methylation or demethylation	4/366	94/18670	0.113278	0.58934	0.5541	FTO/MBD2/MBD3/GNAS	4
GO:0045621	positive regulation of lymphocyte differentiation	4/366	94/18670	0.113278	0.58934	0.5541	SOCS5/BTN2A2/MALT1/SOCS1	4
GO:0002294	CD4-positive, alpha-beta T cell differentiation involved in immune response	3/366	60/18670	0.11335	0.58934	0.5541	SOCS5/STAT6/MALT1	3
GO:0032515	negative regulation of phosphoprotein phosphatase activity	3/366	60/18670	0.11335	0.58934	0.5541	BOD1L1/PPP1R35/URI1	3
GO:0033260	nuclear DNA replication	3/366	60/18670	0.11335	0.58934	0.5541	MCM4/POLD3/DONSON	3
GO:0046324	regulation of glucose import	3/366	60/18670	0.11335	0.58934	0.5541	RHOQ/IRS2/GSK3A	3
GO:0034614	cellular response to reactive oxygen species	6/366	168/18670	0.113365	0.58934	0.5541	PKD2/MAPK9/FOXO3/ENDOG/STAT6/KDM6B	6
GO:0050792	regulation of viral process	7/366	208/18670	0.115669	0.590983	0.555645	ISG15/POLR2D/CFL1/OAS1/VPS37B/P4HB/ZFP36	7
GO:0018394	peptidyl-lysine acetylation	6/366	169/18670	0.115725	0.590983	0.555645	JADE1/KAT6B/BRD7/CREBBP/MSL1/MBD3	6
GO:0051100	negative regulation of binding	6/366	169/18670	0.115725	0.590983	0.555645	STMN1/SRI/GPSM1/ZFP90/ARRB2/CARM1	6
GO:0140056	organelle localization by membrane tethering	6/366	169/18670	0.115725	0.590983	0.555645	TUBA4A/CEP63/AKAP9/PLK1/CEP250/CEP89	6
GO:0002828	regulation of type 2 immune response	2/366	30/18670	0.116532	0.590983	0.555645	SOCS5/STAT6	2
GO:0009595	detection of biotic stimulus	2/366	30/18670	0.116532	0.590983	0.555645	NOD1/YAP1	2
GO:0032743	positive regulation of interleukin-2 production	2/366	30/18670	0.116532	0.590983	0.555645	MALT1/PRKD2	2
GO:0034243	regulation of transcription elongation from RNA polymerase II promoter	2/366	30/18670	0.116532	0.590983	0.555645	HNRNPU/CTR9	2
GO:0038111	interleukin-7-mediated signaling pathway	2/366	30/18670	0.116532	0.590983	0.555645	IRS2/SOCS1	2
GO:0045948	positive regulation of translational initiation	2/366	30/18670	0.116532	0.590983	0.555645	POLR2D/RXRA	2
GO:0061157	mRNA destabilization	2/366	30/18670	0.116532	0.590983	0.555645	FTO/ZFP36	2
GO:0070979	protein K11-linked ubiquitination	2/366	30/18670	0.116532	0.590983	0.555645	ANAPC13/RNF26	2
GO:1903205	regulation of hydrogen peroxide-induced cell death	2/366	30/18670	0.116532	0.590983	0.555645	FOXO3/ENDOG	2
GO:0031146	SCF-dependent proteasomal ubiquitin-dependent protein catabolic process	4/366	95/18670	0.116541	0.590983	0.555645	PSMD4/PSMB4/FBXL14/CUL4A	4
GO:0061326	renal tubule development	4/366	95/18670	0.116541	0.590983	0.555645	PKD2/LZTS2/YAP1/SIX4	4
GO:1903076	regulation of protein localization to plasma membrane	4/366	95/18670	0.116541	0.590983	0.555645	TMEM59/RHOQ/PPFIA1/PICALM	4
GO:0002287	alpha-beta T cell activation involved in immune response	3/366	61/18670	0.117578	0.590983	0.555645	SOCS5/STAT6/MALT1	3
GO:0002293	alpha-beta T cell differentiation involved in immune response	3/366	61/18670	0.117578	0.590983	0.555645	SOCS5/STAT6/MALT1	3
GO:0010803	regulation of tumor necrosis factor-mediated signaling pathway	3/366	61/18670	0.117578	0.590983	0.555645	OTULIN/F2RL1/CARD8	3
GO:0016266	O-glycan processing	3/366	61/18670	0.117578	0.590983	0.555645	B3GNT5/GALNT11/C1GALT1C1	3
GO:0071384	cellular response to corticosteroid stimulus	3/366	61/18670	0.117578	0.590983	0.555645	HNRNPU/FOXO3/ZFP36	3
GO:2000514	regulation of CD4-positive, alpha-beta T cell activation	3/366	61/18670	0.117578	0.590983	0.555645	SOCS5/MALT1/SOCS1	3
GO:0002833	positive regulation of response to biotic stimulus	8/366	249/18670	0.117756	0.590983	0.555645	PSMD4/PSMB4/F2RL1/NOD1/HRAS/CREBBP/MALT1/XRCC6	8
GO:0035303	regulation of dephosphorylation	7/366	209/18670	0.117797	0.590983	0.555645	BOD1L1/PPP1R35/PPP2R1B/HSP90B1/CHRM5/PPP4R1/URI1	7
GO:0071229	cellular response to acid chemical	7/366	209/18670	0.117797	0.590983	0.555645	GNB1/ABL2/SH3BP4/PKD2/FZD4/YAP1/SOCS1	7
GO:0051098	regulation of binding	11/366	373/18670	0.117815	0.590983	0.555645	STMN1/RAPGEF2/SRI/GPSM1/POU4F1/PLK1/ZFP90/ARRB2/MBD2/CARM1/TICAM1	11
GO:0043280	positive regulation of cysteine-type endopeptidase activity involved in apoptotic process	5/366	132/18670	0.118152	0.59108	0.555736	EIF2AK3/NOD1/MALT1/PMAIP1/CARD8	5
GO:0055007	cardiac muscle cell differentiation	5/366	132/18670	0.118152	0.59108	0.555736	HNRNPU/RXRA/ARRB2/KDM6B/GSK3A	5
GO:0043523	regulation of neuron apoptotic process	7/366	210/18670	0.119945	0.599243	0.56341	NR4A2/FOXO3/HRAS/POU4F1/SIX4/ARRB2/UBE2M	7
GO:0009581	detection of external stimulus	5/366	133/18670	0.120924	0.59933	0.563492	GNB1/PKD2/ARRB2/GNA11/CEP250	5
GO:0002753	cytoplasmic pattern recognition receptor signaling pathway	3/366	62/18670	0.121863	0.59933	0.563492	TIFA/OTULIN/NOD1	3
GO:0009584	detection of visible light	3/366	62/18670	0.121863	0.59933	0.563492	GNB1/GNA11/CEP250	3
GO:0032623	interleukin-2 production	3/366	62/18670	0.121863	0.59933	0.563492	MALT1/ZFP36/PRKD2	3
GO:0046635	positive regulation of alpha-beta T cell activation	3/366	62/18670	0.121863	0.59933	0.563492	SOCS5/MALT1/SOCS1	3
GO:1904356	regulation of telomere maintenance via telomere lengthening	3/366	62/18670	0.121863	0.59933	0.563492	HNRNPU/TENT4B/CCT8	3
GO:0071902	positive regulation of protein serine/threonine kinase activity	10/366	334/18670	0.122664	0.59933	0.563492	ALS2/PKD2/RAPGEF2/NOD1/DUSP5/FZD4/HRAS/ERP29/TAOK3/CDC6	10
GO:0032874	positive regulation of stress-activated MAPK cascade	6/366	172/18670	0.122952	0.59933	0.563492	F2RL1/NOD1/RB1CC1/FZD4/HRAS/TAOK3	6
GO:0051262	protein tetramerization	6/366	172/18670	0.122952	0.59933	0.563492	PKD2/THG1L/ACOT13/RXRA/PKM/XRCC6	6
GO:0006482	protein demethylation	2/366	31/18670	0.123025	0.59933	0.563492	KDM3A/KDM6B	2
GO:0008214	protein dealkylation	2/366	31/18670	0.123025	0.59933	0.563492	KDM3A/KDM6B	2
GO:0033198	response to ATP	2/366	31/18670	0.123025	0.59933	0.563492	HSP90B1/P2RX4	2
GO:0034661	ncRNA catabolic process	2/366	31/18670	0.123025	0.59933	0.563492	TENT4B/TRIR	2
GO:0045737	positive regulation of cyclin-dependent protein serine/threonine kinase activity	2/366	31/18670	0.123025	0.59933	0.563492	PKD2/CDC6	2
GO:0050849	negative regulation of calcium-mediated signaling	2/366	31/18670	0.123025	0.59933	0.563492	PKD2/SRI	2
GO:0090075	relaxation of muscle	2/366	31/18670	0.123025	0.59933	0.563492	SRI/P2RX4	2
GO:1902895	positive regulation of pri-miRNA transcription by RNA polymerase II	2/366	31/18670	0.123025	0.59933	0.563492	GNL3/SMAD6	2
GO:0001657	ureteric bud development	4/366	97/18670	0.123191	0.59933	0.563492	PKD2/LZTS2/SIX4/SMAD6	4
GO:0051591	response to cAMP	4/366	97/18670	0.123191	0.59933	0.563492	PKD2/RAPGEF2/AKAP9/CARM1	4
GO:0060996	dendritic spine development	4/366	97/18670	0.123191	0.59933	0.563492	SRGAP2/CAPRIN1/CFL1/SLC12A5	4
GO:0009100	glycoprotein metabolic process	12/366	419/18670	0.123349	0.59933	0.563492	B3GALT6/TMEM59/B3GNT5/PGM3/GALNT11/CSGALNACT1/DOLK/NDST2/GANAB/CHSY1/NECAB2/C1GALT1C1	12
GO:0032273	positive regulation of protein polymerization	5/366	134/18670	0.123726	0.599595	0.563741	BIN1/JMY/RAC1/AKAP9/ARPC5L	5
GO:0032355	response to estradiol	5/366	134/18670	0.123726	0.599595	0.563741	ENDOG/NCOR2/POU4F1/MBD2/MBD3	5
GO:0051346	negative regulation of hydrolase activity	13/366	463/18670	0.124942	0.6047	0.568541	DHCR24/SH3BP4/BIN1/BOD1L1/PPP1R35/DNAJB6/GPSM1/HRAS/PICALM/ARRB2/USP14/URI1/CARD8	13
GO:0070304	positive regulation of stress-activated protein kinase signaling cascade	6/366	173/18670	0.12541	0.605506	0.569299	F2RL1/NOD1/RB1CC1/FZD4/HRAS/TAOK3	6
GO:0046637	regulation of alpha-beta T cell differentiation	3/366	63/18670	0.126205	0.605506	0.569299	SOCS5/MALT1/SOCS1	3
GO:0006405	RNA export from nucleus	5/366	135/18670	0.126558	0.605506	0.569299	ZC3H11A/SRSF7/POLR2D/POM121C/DDX19B	5
GO:0032543	mitochondrial translation	5/366	135/18670	0.126558	0.605506	0.569299	TRMT10C/MRPL32/MRPS24/GADD45GIP1/CDK5RAP1	5
GO:0043484	regulation of RNA splicing	5/366	135/18670	0.126558	0.605506	0.569299	HNRNPU/SRSF7/RBM25/HNRNPL/DDX17	5
GO:0006626	protein targeting to mitochondrion	4/366	98/18670	0.126575	0.605506	0.569299	GRPEL2/TIMM8B/GSK3A/HPS4	4
GO:0072163	mesonephric epithelium development	4/366	98/18670	0.126575	0.605506	0.569299	PKD2/LZTS2/SIX4/SMAD6	4
GO:0072164	mesonephric tubule development	4/366	98/18670	0.126575	0.605506	0.569299	PKD2/LZTS2/SIX4/SMAD6	4
GO:0099175	regulation of postsynapse organization	4/366	98/18670	0.126575	0.605506	0.569299	NRCAM/CAPRIN1/LRFN4/CFL1	4
GO:2001252	positive regulation of chromosome organization	6/366	174/18670	0.127891	0.609791	0.573328	HNRNPU/GNL3/CTR9/BRD7/PRKD2/CCT8	6
GO:0007254	JNK cascade	7/366	214/18670	0.128738	0.609791	0.573328	F2RL1/MAPK9/NOD1/RB1CC1/FZD4/HRAS/TAOK3	7
GO:1903050	regulation of proteolysis involved in cellular protein catabolic process	7/366	214/18670	0.128738	0.609791	0.573328	SOCS5/MAPK9/DET1/PLK1/USP14/DDA1/GSK3A	7
GO:0002705	positive regulation of leukocyte mediated immunity	5/366	136/18670	0.129419	0.609791	0.573328	MLH1/F2RL1/STAT6/MALT1/TICAM1	5
GO:0007292	female gamete generation	5/366	136/18670	0.129419	0.609791	0.573328	ASPM/MLH1/FOXO3/MLH3/PLK1	5
GO:0009582	detection of abiotic stimulus	5/366	136/18670	0.129419	0.609791	0.573328	GNB1/PKD2/ARRB2/GNA11/CEP250	5
GO:0006356	regulation of transcription by RNA polymerase I	2/366	32/18670	0.129603	0.609791	0.573328	EIF2AK3/POU4F1	2
GO:0035590	purinergic nucleotide receptor signaling pathway	2/366	32/18670	0.129603	0.609791	0.573328	P2RX4/NECAB2	2
GO:0045589	regulation of regulatory T cell differentiation	2/366	32/18670	0.129603	0.609791	0.573328	BTN2A2/SOCS1	2
GO:0050779	RNA destabilization	2/366	32/18670	0.129603	0.609791	0.573328	FTO/ZFP36	2
GO:0055094	response to lipoprotein particle	2/366	32/18670	0.129603	0.609791	0.573328	SOCS5/TICAM1	2
GO:0065005	protein-lipid complex assembly	2/366	32/18670	0.129603	0.609791	0.573328	BIN1/P4HB	2
GO:1903955	positive regulation of protein targeting to mitochondrion	2/366	32/18670	0.129603	0.609791	0.573328	GSK3A/HPS4	2
GO:0034340	response to type I interferon	4/366	99/18670	0.129998	0.610103	0.573621	ISG15/TRIM56/OAS1/MX2	4
GO:0070301	cellular response to hydrogen peroxide	4/366	99/18670	0.129998	0.610103	0.573621	FOXO3/ENDOG/STAT6/KDM6B	4
GO:0010921	regulation of phosphatase activity	6/366	175/18670	0.130396	0.610624	0.574111	BOD1L1/PPP1R35/PPP2R1B/HSP90B1/PPP4R1/URI1	6
GO:0035773	insulin secretion involved in cellular response to glucose stimulus	3/366	64/18670	0.130602	0.610624	0.574111	JAGN1/RAC1/SRI	3
GO:0045600	positive regulation of fat cell differentiation	3/366	64/18670	0.130602	0.610624	0.574111	HNRNPU/CARM1/ZFP36	3
GO:0070374	positive regulation of ERK1 and ERK2 cascade	7/366	215/18670	0.130986	0.611652	0.575078	RAPGEF2/F2RL1/NOD1/HRAS/NECAB2/ARRB2/PRKD2	7
GO:0072655	establishment of protein localization to mitochondrion	5/366	137/18670	0.13231	0.616159	0.579315	GRPEL2/TIMM8B/PMAIP1/GSK3A/HPS4	5
GO:0052548	regulation of endopeptidase activity	12/366	425/18670	0.132674	0.616159	0.579315	DHCR24/EIF2AK3/BIN1/DNAJB6/NOD1/PICALM/ARRB2/USP14/MALT1/PMAIP1/CARD8/TBC1D10A	12
GO:0002824	positive regulation of adaptive immune response based on somatic recombination of immune receptors built from immunoglobulin superfamily domains	4/366	100/18670	0.133459	0.616159	0.579315	SOCS5/MLH1/STAT6/MALT1	4
GO:0061640	cytoskeleton-dependent cytokinesis	4/366	100/18670	0.133459	0.616159	0.579315	STMN1/LZTS2/CFL1/PLK1	4
GO:0120034	positive regulation of plasma membrane bounded cell projection assembly	4/366	100/18670	0.133459	0.616159	0.579315	RHOQ/F2RL1/RAC1/HRAS	4
GO:0070646	protein modification by small protein removal	9/366	299/18670	0.134989	0.616159	0.579315	PSMD4/USP48/CLSPN/PSMB4/COPS7B/OTULIN/ZRANB1/ARRB2/USP14	9
GO:0035308	negative regulation of protein dephosphorylation	3/366	65/18670	0.135052	0.616159	0.579315	BOD1L1/PPP1R35/URI1	3
GO:0050854	regulation of antigen receptor-mediated signaling pathway	3/366	65/18670	0.135052	0.616159	0.579315	BTN2A2/MALT1/PRKD2	3
GO:0060675	ureteric bud morphogenesis	3/366	65/18670	0.135052	0.616159	0.579315	PKD2/LZTS2/SIX4	3
GO:0070192	chromosome organization involved in meiotic cell cycle	3/366	65/18670	0.135052	0.616159	0.579315	MLH1/SMC4/MLH3	3
GO:0008406	gonad development	7/366	217/18670	0.13554	0.616159	0.579315	RAB13/ASPM/FOXO3/FZD4/FNDC3A/SIX4/ARRB2	7
GO:0043393	regulation of protein binding	7/366	217/18670	0.13554	0.616159	0.579315	STMN1/RAPGEF2/GPSM1/PLK1/ARRB2/CARM1/TICAM1	7
GO:0044782	cilium organization	11/366	384/18670	0.135786	0.616159	0.579315	TUBA4A/CEP63/TTC21A/PKD2/AKAP9/GALNT11/RILPL1/PLK1/CEP250/CFAP298/CEP89	11
GO:0002888	positive regulation of myeloid leukocyte mediated immunity	2/366	33/18670	0.136261	0.616159	0.579315	F2RL1/TICAM1	2
GO:0010955	negative regulation of protein processing	2/366	33/18670	0.136261	0.616159	0.579315	TMEM59/CARD8	2
GO:0030851	granulocyte differentiation	2/366	33/18670	0.136261	0.616159	0.579315	JAGN1/CUL4A	2
GO:0031112	positive regulation of microtubule polymerization or depolymerization	2/366	33/18670	0.136261	0.616159	0.579315	RAC1/AKAP9	2
GO:0032691	negative regulation of interleukin-1 beta production	2/366	33/18670	0.136261	0.616159	0.579315	ARRB2/CARD8	2
GO:0035774	positive regulation of insulin secretion involved in cellular response to glucose stimulus	2/366	33/18670	0.136261	0.616159	0.579315	RAC1/SRI	2
GO:0040001	establishment of mitotic spindle localization	2/366	33/18670	0.136261	0.616159	0.579315	PLK1/MISP	2
GO:0045191	regulation of isotype switching	2/366	33/18670	0.136261	0.616159	0.579315	MLH1/STAT6	2
GO:0045736	negative regulation of cyclin-dependent protein serine/threonine kinase activity	2/366	33/18670	0.136261	0.616159	0.579315	PLK1/CDK5RAP1	2
GO:0071985	multivesicular body sorting pathway	2/366	33/18670	0.136261	0.616159	0.579315	VPS37B/TMEM50B	2
GO:1901380	negative regulation of potassium ion transmembrane transport	2/366	33/18670	0.136261	0.616159	0.579315	BIN1/KCNRG	2
GO:1903318	negative regulation of protein maturation	2/366	33/18670	0.136261	0.616159	0.579315	TMEM59/CARD8	2
GO:2001025	positive regulation of response to drug	2/366	33/18670	0.136261	0.616159	0.579315	FOXO3/ENDOG	2
GO:0033044	regulation of chromosome organization	10/366	342/18670	0.136752	0.617055	0.580158	HNRNPU/KDM3A/GNL3/CTR9/PLK1/TENT4B/BRD7/CDC6/PRKD2/CCT8	10
GO:0031532	actin cytoskeleton reorganization	4/366	101/18670	0.136957	0.617055	0.580158	ABL2/HRAS/CDC42BPB/GDPD2	4
GO:0046632	alpha-beta T cell differentiation	4/366	101/18670	0.136957	0.617055	0.580158	SOCS5/STAT6/MALT1/SOCS1	4
GO:0022406	membrane docking	6/366	178/18670	0.138051	0.61955	0.582503	TUBA4A/CEP63/AKAP9/PLK1/CEP250/CEP89	6
GO:0090090	negative regulation of canonical Wnt signaling pathway	6/366	178/18670	0.138051	0.61955	0.582503	PSMD4/PSMB4/JADE1/FOXO3/LZTS2/GSK3A	6
GO:0002700	regulation of production of molecular mediator of immune response	5/366	139/18670	0.138178	0.61955	0.582503	MLH1/F2RL1/STAT6/MALT1/TICAM1	5
GO:0016571	histone methylation	5/366	139/18670	0.138178	0.61955	0.582503	KDM3A/WDR5B/CTR9/KMT5B/CARM1	5
GO:0001101	response to acid chemical	10/366	343/18670	0.138571	0.619816	0.582754	GNB1/ABL2/SH3BP4/PKD2/RXRA/FZD4/YAP1/CFL1/CRLS1/SOCS1	10
GO:0006913	nucleocytoplasmic transport	10/366	343/18670	0.138571	0.619816	0.582754	ZC3H11A/SRSF7/POLR2D/LSG1/GEMIN5/POM121C/LZTS2/DDX19B/MALT1/MX2	10
GO:0001933	negative regulation of protein phosphorylation	12/366	429/18670	0.139101	0.621221	0.584074	SH3BP5L/SOCS5/DNAJC10/F2RL1/BTN2A2/DUSP5/TAOK3/SMAD6/PLK1/ARRB2/CDK5RAP1/SOCS1	12
GO:0046626	regulation of insulin receptor signaling pathway	3/366	66/18670	0.139553	0.621221	0.584074	SIK2/GSK3A/SOCS1	3
GO:0051926	negative regulation of calcium ion transport	3/366	66/18670	0.139553	0.621221	0.584074	BIN1/PKD2/SRI	3
GO:0072171	mesonephric tubule morphogenesis	3/366	66/18670	0.139553	0.621221	0.584074	PKD2/LZTS2/SIX4	3
GO:0001823	mesonephros development	4/366	102/18670	0.140493	0.623675	0.586382	PKD2/LZTS2/SIX4/SMAD6	4
GO:0051099	positive regulation of binding	6/366	179/18670	0.140649	0.623675	0.586382	STMN1/RAPGEF2/GPSM1/POU4F1/MBD2/TICAM1	6
GO:0060048	cardiac muscle contraction	5/366	140/18670	0.141154	0.623675	0.586382	BIN1/SRI/AKAP9/GRK2/P2RX4	5
GO:0072073	kidney epithelium development	5/366	140/18670	0.141154	0.623675	0.586382	PKD2/LZTS2/YAP1/SIX4/SMAD6	5
GO:0110053	regulation of actin filament organization	8/366	261/18670	0.142313	0.623675	0.586382	STMN1/BIN1/F2RL1/JMY/RAC1/ARPC5L/PPFIA1/CFL1	8
GO:0007603	phototransduction, visible light	2/366	34/18670	0.142993	0.623675	0.586382	GNB1/GNA11	2
GO:0016601	Rac protein signal transduction	2/366	34/18670	0.142993	0.623675	0.586382	ALS2/RAC1	2
GO:0018345	protein palmitoylation	2/366	34/18670	0.142993	0.623675	0.586382	ZDHHC17/ZDHHC7	2
GO:0036474	cell death in response to hydrogen peroxide	2/366	34/18670	0.142993	0.623675	0.586382	FOXO3/ENDOG	2
GO:0043516	regulation of DNA damage response, signal transduction by p53 class mediator	2/366	34/18670	0.142993	0.623675	0.586382	RPL26/PMAIP1	2
GO:0045066	regulatory T cell differentiation	2/366	34/18670	0.142993	0.623675	0.586382	BTN2A2/SOCS1	2
GO:0060969	negative regulation of gene silencing	2/366	34/18670	0.142993	0.623675	0.586382	NEAT1/NCOR2	2
GO:0071402	cellular response to lipoprotein particle stimulus	2/366	34/18670	0.142993	0.623675	0.586382	SOCS5/TICAM1	2
GO:0071875	adrenergic receptor signaling pathway	2/366	34/18670	0.142993	0.623675	0.586382	RAPGEF2/GSK3A	2
GO:0098901	regulation of cardiac muscle cell action potential	2/366	34/18670	0.142993	0.623675	0.586382	BIN1/AKAP9	2
GO:1904030	negative regulation of cyclin-dependent protein kinase activity	2/366	34/18670	0.142993	0.623675	0.586382	PLK1/CDK5RAP1	2
GO:0032091	negative regulation of protein binding	4/366	103/18670	0.144064	0.623675	0.586382	STMN1/GPSM1/ARRB2/CARM1	4
GO:0032652	regulation of interleukin-1 production	4/366	103/18670	0.144064	0.623675	0.586382	NOD1/ARRB2/MALT1/CARD8	4
GO:0051169	nuclear transport	10/366	346/18670	0.144104	0.623675	0.586382	ZC3H11A/SRSF7/POLR2D/LSG1/GEMIN5/POM121C/LZTS2/DDX19B/MALT1/MX2	10
GO:0043967	histone H4 acetylation	3/366	67/18670	0.144105	0.623675	0.586382	JADE1/KAT6B/MSL1	3
GO:2000573	positive regulation of DNA biosynthetic process	3/366	67/18670	0.144105	0.623675	0.586382	ARRB2/PRKD2/CCT8	3
GO:0050709	negative regulation of protein secretion	5/366	141/18670	0.144159	0.623675	0.586382	JAGN1/F2RL1/BTN2A2/ERP29/CARD8	5
GO:0070585	protein localization to mitochondrion	5/366	141/18670	0.144159	0.623675	0.586382	GRPEL2/TIMM8B/PMAIP1/GSK3A/HPS4	5
GO:0045787	positive regulation of cell cycle	11/366	389/18670	0.144418	0.623675	0.586382	HNRNPU/PKD2/CDC25C/TNKS1BP1/E2F7/POU4F1/CUL4A/CDC6/RPL26/CARM1/CNOT3	11
GO:0034504	protein localization to nucleus	8/366	262/18670	0.144467	0.623675	0.586382	HNRNPU/EIF2AK3/DNAJB6/POM121C/LZTS2/SIX4/PLK1/CCT8	8
GO:0098813	nuclear chromosome segregation	8/366	262/18670	0.144467	0.623675	0.586382	HNRNPU/MLH1/SMC4/NCAPG/HELQ/MLH3/PLK1/CDC6	8
GO:0007188	adenylate cyclase-modulating G protein-coupled receptor signaling pathway	7/366	221/18670	0.144878	0.624724	0.587368	GNB1/RAPGEF2/RIC8A/CHRM5/GNA11/GSK3A/GNAS	7
GO:0002292	T cell differentiation involved in immune response	3/366	68/18670	0.148705	0.631427	0.59367	SOCS5/STAT6/MALT1	3
GO:0033047	regulation of mitotic sister chromatid segregation	3/366	68/18670	0.148705	0.631427	0.59367	HNRNPU/PLK1/CDC6	3
GO:0035914	skeletal muscle cell differentiation	3/366	68/18670	0.148705	0.631427	0.59367	FOXN2/SIX4/DDX17	3
GO:0046323	glucose import	3/366	68/18670	0.148705	0.631427	0.59367	RHOQ/IRS2/GSK3A	3
GO:0045137	development of primary sexual characteristics	7/366	223/18670	0.14966	0.631427	0.59367	RAB13/ASPM/FOXO3/FZD4/FNDC3A/SIX4/ARRB2	7
GO:0042092	type 2 immune response	2/366	35/18670	0.149793	0.631427	0.59367	SOCS5/STAT6	2
GO:0045622	regulation of T-helper cell differentiation	2/366	35/18670	0.149793	0.631427	0.59367	SOCS5/MALT1	2
GO:0051294	establishment of spindle orientation	2/366	35/18670	0.149793	0.631427	0.59367	PLK1/MISP	2
GO:0070423	nucleotide-binding oligomerization domain containing signaling pathway	2/366	35/18670	0.149793	0.631427	0.59367	OTULIN/NOD1	2
GO:0070873	regulation of glycogen metabolic process	2/366	35/18670	0.149793	0.631427	0.59367	IRS2/GSK3A	2
GO:1901030	positive regulation of mitochondrial outer membrane permeabilization involved in apoptotic signaling pathway	2/366	35/18670	0.149793	0.631427	0.59367	PMAIP1/GSK3A	2
GO:1904031	positive regulation of cyclin-dependent protein kinase activity	2/366	35/18670	0.149793	0.631427	0.59367	PKD2/CDC6	2
GO:0007034	vacuolar transport	5/366	143/18670	0.150249	0.631427	0.59367	BIN1/KIF13A/VPS37B/VPS39/TMEM50B	5
GO:0043434	response to peptide hormone	12/366	436/18670	0.150747	0.631427	0.59367	RAB13/RHOQ/NR4A2/FOXO3/DENND4C/SIK2/STAT6/IRS2/PKM/CDC6/GSK3A/SOCS1	12
GO:0002821	positive regulation of adaptive immune response	4/366	105/18670	0.151313	0.631427	0.59367	SOCS5/MLH1/STAT6/MALT1	4
GO:0033138	positive regulation of peptidyl-serine phosphorylation	4/366	105/18670	0.151313	0.631427	0.59367	AKAP9/TNKS1BP1/ARRB2/PRKD2	4
GO:0062197	cellular response to chemical stress	10/366	350/18670	0.151657	0.631427	0.59367	EIF2AK3/NR4A2/PKD2/MAPK9/FOXO3/ENDOG/STAT6/KDM6B/P4HB/XRCC6	10
GO:0071300	cellular response to retinoic acid	3/366	69/18670	0.153353	0.631427	0.59367	ABL2/FZD4/YAP1	3
GO:0002286	T cell activation involved in immune response	4/366	106/18670	0.154989	0.631427	0.59367	SOCS5/F2RL1/STAT6/MALT1	4
GO:0042136	neurotransmitter biosynthetic process	4/366	106/18670	0.154989	0.631427	0.59367	PKD2/RAC1/P2RX4/TICAM1	4
GO:0060249	anatomical structure homeostasis	12/366	439/18670	0.155891	0.631427	0.59367	HNRNPU/GNL3/RAC1/POLD3/YAP1/TNKS1BP1/P2RX4/NOP10/TENT4B/GNAS/CCT8/XRCC6	12
GO:0030947	regulation of vascular endothelial growth factor receptor signaling pathway	2/366	36/18670	0.156657	0.631427	0.59367	FZD4/PRKD2	2
GO:0032205	negative regulation of telomere maintenance	2/366	36/18670	0.156657	0.631427	0.59367	HNRNPU/TENT4B	2
GO:0034314	Arp2/3 complex-mediated actin nucleation	2/366	36/18670	0.156657	0.631427	0.59367	JMY/ARPC5L	2
GO:0035872	nucleotide-binding domain, leucine rich repeat containing receptor signaling pathway	2/366	36/18670	0.156657	0.631427	0.59367	OTULIN/NOD1	2
GO:0046627	negative regulation of insulin receptor signaling pathway	2/366	36/18670	0.156657	0.631427	0.59367	GSK3A/SOCS1	2
GO:0050931	pigment cell differentiation	2/366	36/18670	0.156657	0.631427	0.59367	GNA11/HPS4	2
GO:1901020	negative regulation of calcium ion transmembrane transporter activity	2/366	36/18670	0.156657	0.631427	0.59367	PKD2/SRI	2
GO:0006399	tRNA metabolic process	6/366	185/18670	0.156701	0.631427	0.59367	TRMT10C/THG1L/TYW1/PRORP/USP14/CDK5RAP1	6
GO:0046328	regulation of JNK cascade	6/366	185/18670	0.156701	0.631427	0.59367	F2RL1/NOD1/RB1CC1/FZD4/HRAS/TAOK3	6
GO:0034121	regulation of toll-like receptor signaling pathway	3/366	70/18670	0.158045	0.631427	0.59367	F2RL1/ARRB2/TICAM1	3
GO:0070988	demethylation	3/366	70/18670	0.158045	0.631427	0.59367	KDM3A/FTO/KDM6B	3
GO:0072091	regulation of stem cell proliferation	3/366	70/18670	0.158045	0.631427	0.59367	ASPM/HNRNPU/YAP1	3
GO:0048524	positive regulation of viral process	4/366	107/18670	0.158698	0.631427	0.59367	POLR2D/CFL1/VPS37B/P4HB	4
GO:0098781	ncRNA transcription	4/366	107/18670	0.158698	0.631427	0.59367	POLR2D/ICE1/ELL2/POU2F2	4
GO:0034612	response to tumor necrosis factor	9/366	312/18670	0.161269	0.631427	0.59367	PSMD4/CD58/PSMB4/OTULIN/F2RL1/FOXO3/ENDOG/ZFP36/CARD8	9
GO:0032526	response to retinoic acid	4/366	108/18670	0.162439	0.631427	0.59367	ABL2/RXRA/FZD4/YAP1	4
GO:0002262	myeloid cell homeostasis	5/366	147/18670	0.162748	0.631427	0.59367	ISG15/SMAP1/FOXO3/RPS17/ZFP36	5
GO:0043524	negative regulation of neuron apoptotic process	5/366	147/18670	0.162748	0.631427	0.59367	NR4A2/HRAS/POU4F1/SIX4/ARRB2	5
GO:0071236	cellular response to antibiotic	5/366	147/18670	0.162748	0.631427	0.59367	JAGN1/FOXO3/ENDOG/STAT6/KDM6B	5
GO:0002714	positive regulation of B cell mediated immunity	2/366	37/18670	0.163579	0.631427	0.59367	MLH1/STAT6	2
GO:0002891	positive regulation of immunoglobulin mediated immune response	2/366	37/18670	0.163579	0.631427	0.59367	MLH1/STAT6	2
GO:0006270	DNA replication initiation	2/366	37/18670	0.163579	0.631427	0.59367	MCM4/CDC6	2
GO:0006296	nucleotide-excision repair, DNA incision, 5'-to lesion	2/366	37/18670	0.163579	0.631427	0.59367	POLD3/CUL4A	2
GO:0010614	negative regulation of cardiac muscle hypertrophy	2/366	37/18670	0.163579	0.631427	0.59367	P2RX4/GSK3A	2
GO:0032885	regulation of polysaccharide biosynthetic process	2/366	37/18670	0.163579	0.631427	0.59367	IRS2/GSK3A	2
GO:0043243	positive regulation of protein-containing complex disassembly	2/366	37/18670	0.163579	0.631427	0.59367	F2RL1/CFL1	2
GO:0046839	phospholipid dephosphorylation	2/366	37/18670	0.163579	0.631427	0.59367	INPP5E/CHRM5	2
GO:0052372	modulation by symbiont of entry into host	2/366	37/18670	0.163579	0.631427	0.59367	P4HB/EXOC7	2
GO:0060236	regulation of mitotic spindle organization	2/366	37/18670	0.163579	0.631427	0.59367	HNRNPU/PLK1	2
GO:0071276	cellular response to cadmium ion	2/366	37/18670	0.163579	0.631427	0.59367	MAPK9/MT1X	2
GO:2000249	regulation of actin cytoskeleton reorganization	2/366	37/18670	0.163579	0.631427	0.59367	ABL2/HRAS	2
GO:0007015	actin filament organization	11/366	400/18670	0.164393	0.631427	0.59367	STMN1/RHOQ/BIN1/F2RL1/JMY/RAC1/ARPC5L/PPFIA1/CFL1/HSP90B1/GDPD2	11
GO:0071248	cellular response to metal ion	6/366	188/18670	0.165017	0.631427	0.59367	EIF2AK3/PKD2/MAPK9/ENDOG/P2RX4/MT1X	6
GO:0002792	negative regulation of peptide secretion	5/366	148/18670	0.165937	0.631427	0.59367	JAGN1/F2RL1/BTN2A2/ERP29/CARD8	5
GO:0006493	protein O-linked glycosylation	4/366	109/18670	0.166213	0.631427	0.59367	B3GNT5/PGM3/GALNT11/C1GALT1C1	4
GO:0072009	nephron epithelium development	4/366	109/18670	0.166213	0.631427	0.59367	PKD2/LZTS2/YAP1/SIX4	4
GO:2001234	negative regulation of apoptotic signaling pathway	7/366	230/18670	0.166966	0.631427	0.59367	TXNDC12/NR4A2/RB1CC1/DDIAS/YAP1/ARRB2/URI1	7
GO:0006305	DNA alkylation	3/366	72/18670	0.16756	0.631427	0.59367	MBD2/MBD3/GNAS	3
GO:0006306	DNA methylation	3/366	72/18670	0.16756	0.631427	0.59367	MBD2/MBD3/GNAS	3
GO:0019226	transmission of nerve impulse	3/366	72/18670	0.16756	0.631427	0.59367	NRCAM/P2RX4/CHRM5	3
GO:0032024	positive regulation of insulin secretion	3/366	72/18670	0.16756	0.631427	0.59367	RAC1/SRI/IRS2	3
GO:0035019	somatic stem cell population maintenance	3/366	72/18670	0.16756	0.631427	0.59367	POLR2D/YAP1/CUL4A	3
GO:0038034	signal transduction in absence of ligand	3/366	72/18670	0.16756	0.631427	0.59367	FOXO3/PPP2R1B/GSK3A	3
GO:0097192	extrinsic apoptotic signaling pathway in absence of ligand	3/366	72/18670	0.16756	0.631427	0.59367	FOXO3/PPP2R1B/GSK3A	3
GO:1902036	regulation of hematopoietic stem cell differentiation	3/366	72/18670	0.16756	0.631427	0.59367	PSMD4/PSMB4/YAP1	3
GO:1903747	regulation of establishment of protein localization to mitochondrion	3/366	72/18670	0.16756	0.631427	0.59367	PMAIP1/GSK3A/HPS4	3
GO:0031098	stress-activated protein kinase signaling cascade	9/366	315/18670	0.167662	0.631427	0.59367	F2RL1/MAPK9/CCM2/NOD1/RB1CC1/FZD4/HRAS/TAOK3/ZFP36	9
GO:0050773	regulation of dendrite development	5/366	149/18670	0.16915	0.631427	0.59367	RAPGEF2/CAPRIN1/CFL1/CARM1/GSK3A	5
GO:0051092	positive regulation of NF-kappaB transcription factor activity	5/366	149/18670	0.16915	0.631427	0.59367	NOD1/MALT1/CARM1/TICAM1/PRKD2	5
GO:0006024	glycosaminoglycan biosynthetic process	4/366	110/18670	0.170017	0.631427	0.59367	B3GALT6/CSGALNACT1/NDST2/CHSY1	4
GO:0001825	blastocyst formation	2/366	38/18670	0.170554	0.631427	0.59367	CTR9/CNOT3	2
GO:0006040	amino sugar metabolic process	2/366	38/18670	0.170554	0.631427	0.59367	PGM3/CSGALNACT1	2
GO:0007223	Wnt signaling pathway, calcium modulating pathway	2/366	38/18670	0.170554	0.631427	0.59367	GNB1/FZD4	2
GO:0010907	positive regulation of glucose metabolic process	2/366	38/18670	0.170554	0.631427	0.59367	IRS2/PMAIP1	2
GO:0015804	neutral amino acid transport	2/366	38/18670	0.170554	0.631427	0.59367	SLC3A2/SLC38A1	2
GO:0035329	hippo signaling	2/366	38/18670	0.170554	0.631427	0.59367	YAP1/WTIP	2
GO:0046326	positive regulation of glucose import	2/366	38/18670	0.170554	0.631427	0.59367	RHOQ/IRS2	2
GO:0046329	negative regulation of JNK cascade	2/366	38/18670	0.170554	0.631427	0.59367	F2RL1/TAOK3	2
GO:0046636	negative regulation of alpha-beta T cell activation	2/366	38/18670	0.170554	0.631427	0.59367	SOCS5/SOCS1	2
GO:0086091	regulation of heart rate by cardiac conduction	2/366	38/18670	0.170554	0.631427	0.59367	BIN1/AKAP9	2
GO:1900077	negative regulation of cellular response to insulin stimulus	2/366	38/18670	0.170554	0.631427	0.59367	GSK3A/SOCS1	2
GO:1904037	positive regulation of epithelial cell apoptotic process	2/366	38/18670	0.170554	0.631427	0.59367	FOXO3/ARRB2	2
GO:2000279	negative regulation of DNA biosynthetic process	2/366	38/18670	0.170554	0.631427	0.59367	HNRNPU/TENT4B	2
GO:0003208	cardiac ventricle morphogenesis	3/366	73/18670	0.172379	0.631427	0.59367	RXRA/POU4F1/GSK3A	3
GO:0033555	multicellular organismal response to stress	3/366	73/18670	0.172379	0.631427	0.59367	NR4A2/ALS2/P2RX4	3
GO:0022412	cellular process involved in reproduction in multicellular organism	10/366	361/18670	0.173429	0.631427	0.59367	ASPM/KDM3A/MLH1/CDYL/FOXO3/FZD4/FNDC3A/MLH3/PLK1/ARRB2	10
GO:0048738	cardiac muscle tissue development	7/366	233/18670	0.174643	0.631427	0.59367	HNRNPU/RXRA/YAP1/POU4F1/ARRB2/KDM6B/GSK3A	7
GO:0000070	mitotic sister chromatid segregation	5/366	151/18670	0.175649	0.631427	0.59367	HNRNPU/SMC4/NCAPG/PLK1/CDC6	5
GO:0009583	detection of light stimulus	3/366	74/18670	0.177237	0.631427	0.59367	GNB1/GNA11/CEP250	3
GO:0031670	cellular response to nutrient	3/366	74/18670	0.177237	0.631427	0.59367	HSP90B1/P2RX4/USF2	3
GO:0032677	regulation of interleukin-8 production	3/366	74/18670	0.177237	0.631427	0.59367	CD58/F2RL1/PRKD2	3
GO:0050710	negative regulation of cytokine secretion	3/366	74/18670	0.177237	0.631427	0.59367	F2RL1/BTN2A2/CARD8	3
GO:0072078	nephron tubule morphogenesis	3/366	74/18670	0.177237	0.631427	0.59367	PKD2/LZTS2/SIX4	3
GO:0086003	cardiac muscle cell contraction	3/366	74/18670	0.177237	0.631427	0.59367	BIN1/SRI/AKAP9	3
GO:1900076	regulation of cellular response to insulin stimulus	3/366	74/18670	0.177237	0.631427	0.59367	SIK2/GSK3A/SOCS1	3
GO:1900182	positive regulation of protein localization to nucleus	3/366	74/18670	0.177237	0.631427	0.59367	EIF2AK3/PLK1/CCT8	3
GO:0014741	negative regulation of muscle hypertrophy	2/366	39/18670	0.177578	0.631427	0.59367	P2RX4/GSK3A	2
GO:0030488	tRNA methylation	2/366	39/18670	0.177578	0.631427	0.59367	TRMT10C/PRORP	2
GO:0032692	negative regulation of interleukin-1 production	2/366	39/18670	0.177578	0.631427	0.59367	ARRB2/CARD8	2
GO:0033146	regulation of intracellular estrogen receptor signaling pathway	2/366	39/18670	0.177578	0.631427	0.59367	YAP1/CARM1	2
GO:0033683	nucleotide-excision repair, DNA incision	2/366	39/18670	0.177578	0.631427	0.59367	POLD3/CUL4A	2
GO:0042769	DNA damage response, detection of DNA damage	2/366	39/18670	0.177578	0.631427	0.59367	POLD3/CUL4A	2
GO:0072595	maintenance of protein localization in organelle	2/366	39/18670	0.177578	0.631427	0.59367	HNRNPU/KDELR2	2
GO:1902229	regulation of intrinsic apoptotic signaling pathway in response to DNA damage	2/366	39/18670	0.177578	0.631427	0.59367	DDIAS/RPL26	2
GO:2000648	positive regulation of stem cell proliferation	2/366	39/18670	0.177578	0.631427	0.59367	ASPM/HNRNPU	2
GO:0031109	microtubule polymerization or depolymerization	4/366	112/18670	0.177717	0.631427	0.59367	STMN1/RAC1/AKAP9/TUBGCP4	4
GO:1903510	mucopolysaccharide metabolic process	4/366	112/18670	0.177717	0.631427	0.59367	B3GALT6/CSGALNACT1/NDST2/CHSY1	4
GO:0016202	regulation of striated muscle tissue development	5/366	152/18670	0.178933	0.631427	0.59367	YAP1/SIX4/ARRB2/GSK3A/DDX17	5
GO:0032675	regulation of interleukin-6 production	5/366	152/18670	0.178933	0.631427	0.59367	SOCS5/F2RL1/NOD1/ARRB2/TICAM1	5
GO:0052547	regulation of peptidase activity	12/366	452/18670	0.1792	0.631427	0.59367	DHCR24/EIF2AK3/BIN1/DNAJB6/NOD1/PICALM/ARRB2/USP14/MALT1/PMAIP1/CARD8/TBC1D10A	12
GO:0000338	protein deneddylation	1/366	10/18670	0.179656	0.631427	0.59367	COPS7B	1
GO:0003183	mitral valve morphogenesis	1/366	10/18670	0.179656	0.631427	0.59367	SMAD6	1
GO:0006307	DNA dealkylation involved in DNA repair	1/366	10/18670	0.179656	0.631427	0.59367	FTO	1
GO:0006560	proline metabolic process	1/366	10/18670	0.179656	0.631427	0.59367	ALDH18A1	1
GO:0006971	hypotonic response	1/366	10/18670	0.179656	0.631427	0.59367	SLC12A5	1
GO:0007220	Notch receptor processing	1/366	10/18670	0.179656	0.631427	0.59367	GALNT11	1
GO:0010587	miRNA catabolic process	1/366	10/18670	0.179656	0.631427	0.59367	TENT4B	1
GO:0010603	regulation of cytoplasmic mRNA processing body assembly	1/366	10/18670	0.179656	0.631427	0.59367	ATXN2	1
GO:0010998	regulation of translational initiation by eIF2 alpha phosphorylation	1/366	10/18670	0.179656	0.631427	0.59367	EIF2AK3	1
GO:0015801	aromatic amino acid transport	1/366	10/18670	0.179656	0.631427	0.59367	SLC3A2	1
GO:0030311	poly-N-acetyllactosamine biosynthetic process	1/366	10/18670	0.179656	0.631427	0.59367	B3GNT5	1
GO:0032000	positive regulation of fatty acid beta-oxidation	1/366	10/18670	0.179656	0.631427	0.59367	IRS2	1
GO:0032308	positive regulation of prostaglandin secretion	1/366	10/18670	0.179656	0.631427	0.59367	P2RX4	1
GO:0032875	regulation of DNA endoreduplication	1/366	10/18670	0.179656	0.631427	0.59367	E2F7	1
GO:0033182	regulation of histone ubiquitination	1/366	10/18670	0.179656	0.631427	0.59367	CTR9	1
GO:0034058	endosomal vesicle fusion	1/366	10/18670	0.179656	0.631427	0.59367	VPS39	1
GO:0034135	regulation of toll-like receptor 2 signaling pathway	1/366	10/18670	0.179656	0.631427	0.59367	F2RL1	1
GO:0034378	chylomicron assembly	1/366	10/18670	0.179656	0.631427	0.59367	P4HB	1
GO:0034770	histone H4-K20 methylation	1/366	10/18670	0.179656	0.631427	0.59367	KMT5B	1
GO:0035247	peptidyl-arginine omega-N-methylation	1/366	10/18670	0.179656	0.631427	0.59367	CARM1	1
GO:0036500	ATF6-mediated unfolded protein response	1/366	10/18670	0.179656	0.631427	0.59367	HSP90B1	1
GO:0043471	regulation of cellular carbohydrate catabolic process	1/366	10/18670	0.179656	0.631427	0.59367	GSK3A	1
GO:0045625	regulation of T-helper 1 cell differentiation	1/366	10/18670	0.179656	0.631427	0.59367	SOCS5	1
GO:0045945	positive regulation of transcription by RNA polymerase III	1/366	10/18670	0.179656	0.631427	0.59367	ICE1	1
GO:0046532	regulation of photoreceptor cell differentiation	1/366	10/18670	0.179656	0.631427	0.59367	TUG1	1
GO:0048021	regulation of melanin biosynthetic process	1/366	10/18670	0.179656	0.631427	0.59367	RAPGEF2	1
GO:0048304	positive regulation of isotype switching to IgG isotypes	1/366	10/18670	0.179656	0.631427	0.59367	MLH1	1
GO:0051014	actin filament severing	1/366	10/18670	0.179656	0.631427	0.59367	SRGAP2	1
GO:0051124	synaptic growth at neuromuscular junction	1/366	10/18670	0.179656	0.631427	0.59367	SIX4	1
GO:0052646	alditol phosphate metabolic process	1/366	10/18670	0.179656	0.631427	0.59367	ABHD6	1
GO:0061299	retina vasculature morphogenesis in camera-type eye	1/366	10/18670	0.179656	0.631427	0.59367	FZD4	1
GO:0070341	fat cell proliferation	1/366	10/18670	0.179656	0.631427	0.59367	FTO	1
GO:0070344	regulation of fat cell proliferation	1/366	10/18670	0.179656	0.631427	0.59367	FTO	1
GO:0070942	neutrophil mediated cytotoxicity	1/366	10/18670	0.179656	0.631427	0.59367	F2RL1	1
GO:0090336	positive regulation of brown fat cell differentiation	1/366	10/18670	0.179656	0.631427	0.59367	HNRNPU	1
GO:0097048	dendritic cell apoptotic process	1/366	10/18670	0.179656	0.631427	0.59367	RAPGEF2	1
GO:0140052	cellular response to oxidised low-density lipoprotein particle stimulus	1/366	10/18670	0.179656	0.631427	0.59367	TICAM1	1
GO:0150011	regulation of neuron projection arborization	1/366	10/18670	0.179656	0.631427	0.59367	FZD4	1
GO:1900426	positive regulation of defense response to bacterium	1/366	10/18670	0.179656	0.631427	0.59367	F2RL1	1
GO:1901725	regulation of histone deacetylase activity	1/366	10/18670	0.179656	0.631427	0.59367	PRKD2	1
GO:1902237	positive regulation of endoplasmic reticulum stress-induced intrinsic apoptotic signaling pathway	1/366	10/18670	0.179656	0.631427	0.59367	PMAIP1	1
GO:1903405	protein localization to nuclear body	1/366	10/18670	0.179656	0.631427	0.59367	CCT8	1
GO:1903799	negative regulation of production of miRNAs involved in gene silencing by miRNA	1/366	10/18670	0.179656	0.631427	0.59367	NCOR2	1
GO:1904684	negative regulation of metalloendopeptidase activity	1/366	10/18670	0.179656	0.631427	0.59367	PICALM	1
GO:1904779	regulation of protein localization to centrosome	1/366	10/18670	0.179656	0.631427	0.59367	CEP250	1
GO:1904851	positive regulation of establishment of protein localization to telomere	1/366	10/18670	0.179656	0.631427	0.59367	CCT8	1
GO:1904867	protein localization to Cajal body	1/366	10/18670	0.179656	0.631427	0.59367	CCT8	1
GO:2000049	positive regulation of cell-cell adhesion mediated by cadherin	1/366	10/18670	0.179656	0.631427	0.59367	AFDN	1
GO:2000628	regulation of miRNA metabolic process	1/366	10/18670	0.179656	0.631427	0.59367	HRAS	1
GO:2000668	regulation of dendritic cell apoptotic process	1/366	10/18670	0.179656	0.631427	0.59367	RAPGEF2	1
GO:2001214	positive regulation of vasculogenesis	1/366	10/18670	0.179656	0.631427	0.59367	RAPGEF2	1
GO:0060537	muscle tissue development	11/366	408/18670	0.179736	0.631427	0.59367	HNRNPU/FOXN2/PKD2/RXRA/YAP1/POU4F1/SIX4/ARRB2/KDM6B/GSK3A/DDX17	11
GO:0006469	negative regulation of protein kinase activity	7/366	235/18670	0.179845	0.631427	0.59367	SH3BP5L/SOCS5/DUSP5/TAOK3/PLK1/CDK5RAP1/SOCS1	7
GO:0032609	interferon-gamma production	4/366	113/18670	0.18161	0.631427	0.59367	ISG15/F2RL1/BTN3A1/HRAS	4
GO:0043200	response to amino acid	4/366	113/18670	0.18161	0.631427	0.59367	SH3BP4/CFL1/CRLS1/SOCS1	4
GO:1903201	regulation of oxidative stress-induced cell death	3/366	75/18670	0.182132	0.631427	0.59367	FOXO3/ENDOG/P4HB	3
GO:0030168	platelet activation	5/366	153/18670	0.182241	0.631427	0.59367	GNB1/ARRB2/GNA11/GNAS/C1GALT1C1	5
GO:0071216	cellular response to biotic stimulus	7/366	236/18670	0.182471	0.631427	0.59367	EIF2AK3/CTR9/LITAF/MALT1/ZFP36/CARD8/TICAM1	7
GO:0031667	response to nutrient levels	13/366	499/18670	0.183503	0.631427	0.59367	EIF2AK3/FOXO3/SLC25A25/SIK2/HSP90B1/P2RX4/PKM/CHSY1/PMAIP1/MBD2/USF2/ZFP36/MBD3	13
GO:0007517	muscle organ development	11/366	410/18670	0.183674	0.631427	0.59367	FOXN2/FRG1/SRI/RXRA/YAP1/KMT5B/POU4F1/SIX4/ARRB2/GSK3A/DDX17	11
GO:0008156	negative regulation of DNA replication	2/366	40/18670	0.184646	0.631427	0.59367	CDC6/DONSON	2
GO:0051281	positive regulation of release of sequestered calcium ion into cytosol	2/366	40/18670	0.184646	0.631427	0.59367	PKD2/SRI	2
GO:0071470	cellular response to osmotic stress	2/366	40/18670	0.184646	0.631427	0.59367	PKD2/XRCC6	2
GO:0072583	clathrin-dependent endocytosis	2/366	40/18670	0.184646	0.631427	0.59367	SMAP1/PICALM	2
GO:2000377	regulation of reactive oxygen species metabolic process	6/366	195/18670	0.185123	0.631427	0.59367	PKD2/F2RL1/FOXO3/RAC1/P2RX4/TICAM1	6
GO:0007127	meiosis I	4/366	114/18670	0.185532	0.631427	0.59367	MLH1/HELQ/MLH3/PLK1	4
GO:0030218	erythrocyte differentiation	4/366	114/18670	0.185532	0.631427	0.59367	ISG15/SMAP1/FOXO3/ZFP36	4
GO:0034968	histone lysine methylation	4/366	114/18670	0.185532	0.631427	0.59367	KDM3A/WDR5B/CTR9/KMT5B	4
GO:1904951	positive regulation of establishment of protein localization	12/366	456/18670	0.186694	0.631427	0.59367	CD58/ICE1/F2RL1/RAC1/SRI/HRAS/IRS2/PMAIP1/CARD8/GSK3A/CCT8/HPS4	12
GO:0072088	nephron epithelium morphogenesis	3/366	76/18670	0.187064	0.631427	0.59367	PKD2/LZTS2/SIX4	3
GO:1901861	regulation of muscle tissue development	5/366	155/18670	0.188924	0.631427	0.59367	YAP1/SIX4/ARRB2/GSK3A/DDX17	5
GO:1903707	negative regulation of hemopoiesis	5/366	155/18670	0.188924	0.631427	0.59367	SOCS5/CTR9/CUL4A/ZFP36/SOCS1	5
GO:0051402	neuron apoptotic process	7/366	239/18670	0.190442	0.631427	0.59367	NR4A2/FOXO3/HRAS/POU4F1/SIX4/ARRB2/UBE2M	7
GO:0009749	response to glucose	6/366	197/18670	0.191038	0.631427	0.59367	JAGN1/FOXO3/RAC1/SRI/ENDOG/IRS2	6
GO:0019985	translesion synthesis	2/366	41/18670	0.191753	0.631427	0.59367	ISG15/POLD3	2
GO:0030890	positive regulation of B cell proliferation	2/366	41/18670	0.191753	0.631427	0.59367	IRS2/TICAM1	2
GO:0043267	negative regulation of potassium ion transport	2/366	41/18670	0.191753	0.631427	0.59367	BIN1/KCNRG	2
GO:0043403	skeletal muscle tissue regeneration	2/366	41/18670	0.191753	0.631427	0.59367	GJD4/PKM	2
GO:0045005	DNA-dependent DNA replication maintenance of fidelity	2/366	41/18670	0.191753	0.631427	0.59367	BOD1L1/DONSON	2
GO:0050798	activated T cell proliferation	2/366	41/18670	0.191753	0.631427	0.59367	BTN2A2/BTN3A1	2
GO:0050873	brown fat cell differentiation	2/366	41/18670	0.191753	0.631427	0.59367	HNRNPU/FTO	2
GO:0090224	regulation of spindle organization	2/366	41/18670	0.191753	0.631427	0.59367	HNRNPU/PLK1	2
GO:0097178	ruffle assembly	2/366	41/18670	0.191753	0.631427	0.59367	RAC1/HRAS	2
GO:0140353	lipid export from cell	2/366	41/18670	0.191753	0.631427	0.59367	FZD4/P2RX4	2
GO:1900117	regulation of execution phase of apoptosis	2/366	41/18670	0.191753	0.631427	0.59367	ENDOG/MTRNR2L4	2
GO:1902893	regulation of pri-miRNA transcription by RNA polymerase II	2/366	41/18670	0.191753	0.631427	0.59367	GNL3/SMAD6	2
GO:0061418	regulation of transcription from RNA polymerase II promoter in response to hypoxia	3/366	77/18670	0.19203	0.631427	0.59367	PSMD4/PSMB4/CREBBP	3
GO:0048634	regulation of muscle organ development	5/366	156/18670	0.192298	0.631427	0.59367	YAP1/SIX4/ARRB2/GSK3A/DDX17	5
GO:0050663	cytokine secretion	7/366	240/18670	0.19313	0.631427	0.59367	ISG15/CD58/F2RL1/BTN2A2/BTN3A1/CARD8/SOCS1	7
GO:0016579	protein deubiquitination	8/366	283/18670	0.193232	0.631427	0.59367	PSMD4/USP48/CLSPN/PSMB4/OTULIN/ZRANB1/ARRB2/USP14	8
GO:0051258	protein polymerization	8/366	283/18670	0.193232	0.631427	0.59367	STMN1/BIN1/JMY/RAC1/AKAP9/ARPC5L/TUBGCP4/MX2	8
GO:0006304	DNA modification	4/366	116/18670	0.193456	0.631427	0.59367	FTO/MBD2/MBD3/GNAS	4
GO:1900180	regulation of protein localization to nucleus	4/366	116/18670	0.193456	0.631427	0.59367	EIF2AK3/LZTS2/PLK1/CCT8	4
GO:0043271	negative regulation of ion transport	5/366	157/18670	0.195694	0.631427	0.59367	BIN1/PKD2/SRI/KCNRG/IRS2	5
GO:0030099	myeloid cell differentiation	11/366	416/18670	0.195729	0.631427	0.59367	ISG15/JAGN1/F2RL1/SMAP1/FOXO3/CTR9/POU4F1/CUL4A/CREBBP/ZFP36/GNAS	11
GO:0000727	double-strand break repair via break-induced replication	1/366	11/18670	0.195746	0.631427	0.59367	MCM4	1
GO:0001731	formation of translation preinitiation complex	1/366	11/18670	0.195746	0.631427	0.59367	EIF2S3	1
GO:0002604	regulation of dendritic cell antigen processing and presentation	1/366	11/18670	0.195746	0.631427	0.59367	NOD1	1
GO:0002730	regulation of dendritic cell cytokine production	1/366	11/18670	0.195746	0.631427	0.59367	TICAM1	1
GO:0003093	regulation of glomerular filtration	1/366	11/18670	0.195746	0.631427	0.59367	F2RL1	1
GO:0003174	mitral valve development	1/366	11/18670	0.195746	0.631427	0.59367	SMAD6	1
GO:0006048	UDP-N-acetylglucosamine biosynthetic process	1/366	11/18670	0.195746	0.631427	0.59367	PGM3	1
GO:0009629	response to gravity	1/366	11/18670	0.195746	0.631427	0.59367	PKM	1
GO:0009950	dorsal/ventral axis specification	1/366	11/18670	0.195746	0.631427	0.59367	SMAD6	1
GO:0014870	response to muscle inactivity	1/366	11/18670	0.195746	0.631427	0.59367	PKM	1
GO:0019042	viral latency	1/366	11/18670	0.195746	0.631427	0.59367	XRCC6	1
GO:0030309	poly-N-acetyllactosamine metabolic process	1/366	11/18670	0.195746	0.631427	0.59367	B3GNT5	1
GO:0031987	locomotion involved in locomotory behavior	1/366	11/18670	0.195746	0.631427	0.59367	FZD4	1
GO:0032306	regulation of prostaglandin secretion	1/366	11/18670	0.195746	0.631427	0.59367	P2RX4	1
GO:0033148	positive regulation of intracellular estrogen receptor signaling pathway	1/366	11/18670	0.195746	0.631427	0.59367	YAP1	1
GO:0033235	positive regulation of protein sumoylation	1/366	11/18670	0.195746	0.631427	0.59367	GNL3	1
GO:0034379	very-low-density lipoprotein particle assembly	1/366	11/18670	0.195746	0.631427	0.59367	P4HB	1
GO:0035246	peptidyl-arginine N-methylation	1/366	11/18670	0.195746	0.631427	0.59367	CARM1	1
GO:0042023	DNA endoreduplication	1/366	11/18670	0.195746	0.631427	0.59367	E2F7	1
GO:0045141	meiotic telomere clustering	1/366	11/18670	0.195746	0.631427	0.59367	MLH1	1
GO:0045351	type I interferon biosynthetic process	1/366	11/18670	0.195746	0.631427	0.59367	TICAM1	1
GO:0045628	regulation of T-helper 2 cell differentiation	1/366	11/18670	0.195746	0.631427	0.59367	SOCS5	1
GO:0045793	positive regulation of cell size	1/366	11/18670	0.195746	0.631427	0.59367	RB1CC1	1
GO:0045835	negative regulation of meiotic nuclear division	1/366	11/18670	0.195746	0.631427	0.59367	RAD1	1
GO:0046007	negative regulation of activated T cell proliferation	1/366	11/18670	0.195746	0.631427	0.59367	BTN2A2	1
GO:0051013	microtubule severing	1/366	11/18670	0.195746	0.631427	0.59367	LZTS2	1
GO:0051573	negative regulation of histone H3-K9 methylation	1/366	11/18670	0.195746	0.631427	0.59367	KDM3A	1
GO:0051791	medium-chain fatty acid metabolic process	1/366	11/18670	0.195746	0.631427	0.59367	OXSM	1
GO:0060837	blood vessel endothelial cell differentiation	1/366	11/18670	0.195746	0.631427	0.59367	CCM2	1
GO:0060992	response to fungicide	1/366	11/18670	0.195746	0.631427	0.59367	KDM6B	1
GO:0061314	Notch signaling involved in heart development	1/366	11/18670	0.195746	0.631427	0.59367	GALNT11	1
GO:0070203	regulation of establishment of protein localization to telomere	1/366	11/18670	0.195746	0.631427	0.59367	CCT8	1
GO:0071803	positive regulation of podosome assembly	1/366	11/18670	0.195746	0.631427	0.59367	MAPK9	1
GO:0072070	loop of Henle development	1/366	11/18670	0.195746	0.631427	0.59367	PKD2	1
GO:0072321	chaperone-mediated protein transport	1/366	11/18670	0.195746	0.631427	0.59367	TIMM8B	1
GO:0090084	negative regulation of inclusion body assembly	1/366	11/18670	0.195746	0.631427	0.59367	DNAJB6	1
GO:0099151	regulation of postsynaptic density assembly	1/366	11/18670	0.195746	0.631427	0.59367	LRFN4	1
GO:1901077	regulation of relaxation of muscle	1/366	11/18670	0.195746	0.631427	0.59367	SRI	1
GO:1901660	calcium ion export	1/366	11/18670	0.195746	0.631427	0.59367	SLC35G1	1
GO:1903441	protein localization to ciliary membrane	1/366	11/18670	0.195746	0.631427	0.59367	RABEP1	1
GO:1903977	positive regulation of glial cell migration	1/366	11/18670	0.195746	0.631427	0.59367	P2RX4	1
GO:1904396	regulation of neuromuscular junction development	1/366	11/18670	0.195746	0.631427	0.59367	SIX4	1
GO:1905214	regulation of RNA binding	1/366	11/18670	0.195746	0.631427	0.59367	CARM1	1
GO:2000318	positive regulation of T-helper 17 type immune response	1/366	11/18670	0.195746	0.631427	0.59367	MALT1	1
GO:2001241	positive regulation of extrinsic apoptotic signaling pathway in absence of ligand	1/366	11/18670	0.195746	0.631427	0.59367	PPP2R1B	1
GO:0042593	glucose homeostasis	7/366	241/18670	0.195834	0.631427	0.59367	JAGN1/FOXO3/RAC1/SRI/ENDOG/OAS1/IRS2	7
GO:0010827	regulation of glucose transmembrane transport	3/366	78/18670	0.197029	0.631427	0.59367	RHOQ/IRS2/GSK3A	3
GO:0030433	ubiquitin-dependent ERAD pathway	3/366	78/18670	0.197029	0.631427	0.59367	DNAJC10/HSP90B1/USP14	3
GO:0032413	negative regulation of ion transmembrane transporter activity	3/366	78/18670	0.197029	0.631427	0.59367	PKD2/SRI/KCNRG	3
GO:0061333	renal tubule morphogenesis	3/366	78/18670	0.197029	0.631427	0.59367	PKD2/LZTS2/SIX4	3
GO:0072028	nephron morphogenesis	3/366	78/18670	0.197029	0.631427	0.59367	PKD2/LZTS2/SIX4	3
GO:0002639	positive regulation of immunoglobulin production	2/366	42/18670	0.198895	0.631427	0.59367	MLH1/STAT6	2
GO:0010559	regulation of glycoprotein biosynthetic process	2/366	42/18670	0.198895	0.631427	0.59367	TMEM59/NECAB2	2
GO:0017145	stem cell division	2/366	42/18670	0.198895	0.631427	0.59367	ASPM/GNL3	2
GO:1901031	regulation of response to reactive oxygen species	2/366	42/18670	0.198895	0.631427	0.59367	FOXO3/ENDOG	2
GO:2001222	regulation of neuron migration	2/366	42/18670	0.198895	0.631427	0.59367	SRGAP2/RAPGEF2	2
GO:0007032	endosome organization	3/366	79/18670	0.202059	0.631427	0.59367	ALS2/RNF26/VPS37B	3
GO:0021675	nerve development	3/366	79/18670	0.202059	0.631427	0.59367	ATOH7/POU4F1/SIX4	3
GO:0031110	regulation of microtubule polymerization or depolymerization	3/366	79/18670	0.202059	0.631427	0.59367	STMN1/RAC1/AKAP9	3
GO:1900034	regulation of cellular response to heat	3/366	79/18670	0.202059	0.631427	0.59367	DNAJB6/POM121C/CREBBP	3
GO:0001819	positive regulation of cytokine production	12/366	464/18670	0.202113	0.631427	0.59367	CD58/EIF2AK3/F2RL1/NOD1/HRAS/STAT6/CREBBP/MALT1/CARD8/TICAM1/PRKD2/XRCC6	12
GO:0007259	receptor signaling pathway via JAK-STAT	5/366	159/18670	0.202547	0.631427	0.59367	SOCS5/PKD2/CTR9/STAT6/SOCS1	5
GO:2000241	regulation of reproductive process	5/366	160/18670	0.206003	0.631427	0.59367	ASPM/HOXD13/RAD1/CDC25C/RXRA	5
GO:0010863	positive regulation of phospholipase C activity	2/366	43/18670	0.206069	0.631427	0.59367	ABL2/HRAS	2
GO:0030866	cortical actin cytoskeleton organization	2/366	43/18670	0.206069	0.631427	0.59367	RAB13/RHOQ	2
GO:0032881	regulation of polysaccharide metabolic process	2/366	43/18670	0.206069	0.631427	0.59367	IRS2/GSK3A	2
GO:0050850	positive regulation of calcium-mediated signaling	2/366	43/18670	0.206069	0.631427	0.59367	PKD2/P2RX4	2
GO:0051293	establishment of spindle localization	2/366	43/18670	0.206069	0.631427	0.59367	PLK1/MISP	2
GO:0060612	adipose tissue development	2/366	43/18670	0.206069	0.631427	0.59367	SLC25A25/FTO	2
GO:2001038	regulation of cellular response to drug	2/366	43/18670	0.206069	0.631427	0.59367	FOXO3/ENDOG	2
GO:0009746	response to hexose	6/366	202/18670	0.206135	0.631427	0.59367	JAGN1/FOXO3/RAC1/SRI/ENDOG/IRS2	6
GO:0033045	regulation of sister chromatid segregation	3/366	80/18670	0.207119	0.631427	0.59367	HNRNPU/PLK1/CDC6	3
GO:0030278	regulation of ossification	6/366	203/18670	0.209205	0.631427	0.59367	ISG15/SMOC1/SMAD6/CHSY1/GNAS/GDPD2	6
GO:0032635	interleukin-6 production	5/366	161/18670	0.20948	0.631427	0.59367	SOCS5/F2RL1/NOD1/ARRB2/TICAM1	5
GO:0017015	regulation of transforming growth factor beta receptor signaling pathway	4/366	120/18670	0.209611	0.631427	0.59367	FAM89B/RNF111/SMAD6/CREBBP	4
GO:0098739	import across plasma membrane	4/366	120/18670	0.209611	0.631427	0.59367	SLC3A2/IRS2/SLC12A4/SLC12A5	4
GO:0051251	positive regulation of lymphocyte activation	9/366	334/18670	0.210765	0.631427	0.59367	SOCS5/MLH1/BTN2A2/RAC1/STAT6/IRS2/MALT1/TICAM1/SOCS1	9
GO:0001682	tRNA 5'-leader removal	1/366	12/18670	0.211522	0.631427	0.59367	PRORP	1
GO:0002371	dendritic cell cytokine production	1/366	12/18670	0.211522	0.631427	0.59367	TICAM1	1
GO:0002468	dendritic cell antigen processing and presentation	1/366	12/18670	0.211522	0.631427	0.59367	NOD1	1
GO:0002551	mast cell chemotaxis	1/366	12/18670	0.211522	0.631427	0.59367	RAC1	1
GO:0002862	negative regulation of inflammatory response to antigenic stimulus	1/366	12/18670	0.211522	0.631427	0.59367	PSMB4	1
GO:0002903	negative regulation of B cell apoptotic process	1/366	12/18670	0.211522	0.631427	0.59367	IRS2	1
GO:0003334	keratinocyte development	1/366	12/18670	0.211522	0.631427	0.59367	FOSL2	1
GO:0006617	SRP-dependent cotranslational protein targeting to membrane, signal sequence recognition	1/366	12/18670	0.211522	0.631427	0.59367	SRP19	1
GO:0006983	ER overload response	1/366	12/18670	0.211522	0.631427	0.59367	EIF2AK3	1
GO:0007077	mitotic nuclear envelope disassembly	1/366	12/18670	0.211522	0.631427	0.59367	PLK1	1
GO:0009886	post-embryonic animal morphogenesis	1/366	12/18670	0.211522	0.631427	0.59367	GNAS	1
GO:0010649	regulation of cell communication by electrical coupling	1/366	12/18670	0.211522	0.631427	0.59367	SRI	1
GO:0014889	muscle atrophy	1/366	12/18670	0.211522	0.631427	0.59367	FOXO3	1
GO:0015867	ATP transport	1/366	12/18670	0.211522	0.631427	0.59367	SLC25A25	1
GO:0016045	detection of bacterium	1/366	12/18670	0.211522	0.631427	0.59367	NOD1	1
GO:0016188	synaptic vesicle maturation	1/366	12/18670	0.211522	0.631427	0.59367	PICALM	1
GO:0021559	trigeminal nerve development	1/366	12/18670	0.211522	0.631427	0.59367	POU4F1	1
GO:0030002	cellular anion homeostasis	1/366	12/18670	0.211522	0.631427	0.59367	SLC12A5	1
GO:0030320	cellular monovalent inorganic anion homeostasis	1/366	12/18670	0.211522	0.631427	0.59367	SLC12A5	1
GO:0031126	snoRNA 3'-end processing	1/366	12/18670	0.211522	0.631427	0.59367	TENT4B	1
GO:0033523	histone H2B ubiquitination	1/366	12/18670	0.211522	0.631427	0.59367	CTR9	1
GO:0034244	negative regulation of transcription elongation from RNA polymerase II promoter	1/366	12/18670	0.211522	0.631427	0.59367	HNRNPU	1
GO:0035330	regulation of hippo signaling	1/366	12/18670	0.211522	0.631427	0.59367	WTIP	1
GO:0035437	maintenance of protein localization in endoplasmic reticulum	1/366	12/18670	0.211522	0.631427	0.59367	KDELR2	1
GO:0035721	intraciliary retrograde transport	1/366	12/18670	0.211522	0.631427	0.59367	TTC21A	1
GO:0038180	nerve growth factor signaling pathway	1/366	12/18670	0.211522	0.631427	0.59367	RAPGEF2	1
GO:0042118	endothelial cell activation	1/366	12/18670	0.211522	0.631427	0.59367	P2RX4	1
GO:0042416	dopamine biosynthetic process	1/366	12/18670	0.211522	0.631427	0.59367	NR4A2	1
GO:0045080	positive regulation of chemokine biosynthetic process	1/366	12/18670	0.211522	0.631427	0.59367	TICAM1	1
GO:0045161	neuronal ion channel clustering	1/366	12/18670	0.211522	0.631427	0.59367	NRCAM	1
GO:0048302	regulation of isotype switching to IgG isotypes	1/366	12/18670	0.211522	0.631427	0.59367	MLH1	1
GO:0048642	negative regulation of skeletal muscle tissue development	1/366	12/18670	0.211522	0.631427	0.59367	SIX4	1
GO:0048934	peripheral nervous system neuron differentiation	1/366	12/18670	0.211522	0.631427	0.59367	POU4F1	1
GO:0048935	peripheral nervous system neuron development	1/366	12/18670	0.211522	0.631427	0.59367	POU4F1	1
GO:0051873	killing by host of symbiont cells	1/366	12/18670	0.211522	0.631427	0.59367	F2RL1	1
GO:0051988	regulation of attachment of spindle microtubules to kinetochore	1/366	12/18670	0.211522	0.631427	0.59367	HNRNPU	1
GO:0060213	positive regulation of nuclear-transcribed mRNA poly(A) tail shortening	1/366	12/18670	0.211522	0.631427	0.59367	ZFP36	1
GO:0060394	negative regulation of pathway-restricted SMAD protein phosphorylation	1/366	12/18670	0.211522	0.631427	0.59367	SMAD6	1
GO:0060453	regulation of gastric acid secretion	1/366	12/18670	0.211522	0.631427	0.59367	SGK1	1
GO:0060707	trophoblast giant cell differentiation	1/366	12/18670	0.211522	0.631427	0.59367	E2F7	1
GO:0060742	epithelial cell differentiation involved in prostate gland development	1/366	12/18670	0.211522	0.631427	0.59367	RXRA	1
GO:0060788	ectodermal placode formation	1/366	12/18670	0.211522	0.631427	0.59367	SIX4	1
GO:0070202	regulation of establishment of protein localization to chromosome	1/366	12/18670	0.211522	0.631427	0.59367	CCT8	1
GO:0070586	cell-cell adhesion involved in gastrulation	1/366	12/18670	0.211522	0.631427	0.59367	RIC8A	1
GO:0071044	histone mRNA catabolic process	1/366	12/18670	0.211522	0.631427	0.59367	TENT4B	1
GO:0071472	cellular response to salt stress	1/366	12/18670	0.211522	0.631427	0.59367	XRCC6	1
GO:0071481	cellular response to X-ray	1/366	12/18670	0.211522	0.631427	0.59367	XRCC6	1
GO:0071697	ectodermal placode morphogenesis	1/366	12/18670	0.211522	0.631427	0.59367	SIX4	1
GO:0072017	distal tubule development	1/366	12/18670	0.211522	0.631427	0.59367	PKD2	1
GO:0090148	membrane fission	1/366	12/18670	0.211522	0.631427	0.59367	MX2	1
GO:0090220	chromosome localization to nuclear envelope involved in homologous chromosome segregation	1/366	12/18670	0.211522	0.631427	0.59367	MLH1	1
GO:0097340	inhibition of cysteine-type endopeptidase activity	1/366	12/18670	0.211522	0.631427	0.59367	CARD8	1
GO:0097341	zymogen inhibition	1/366	12/18670	0.211522	0.631427	0.59367	CARD8	1
GO:0097531	mast cell migration	1/366	12/18670	0.211522	0.631427	0.59367	RAC1	1
GO:0098962	regulation of postsynaptic neurotransmitter receptor activity	1/366	12/18670	0.211522	0.631427	0.59367	AKAP9	1
GO:0099150	regulation of postsynaptic specialization assembly	1/366	12/18670	0.211522	0.631427	0.59367	LRFN4	1
GO:0150052	regulation of postsynapse assembly	1/366	12/18670	0.211522	0.631427	0.59367	LRFN4	1
GO:0150065	regulation of deacetylase activity	1/366	12/18670	0.211522	0.631427	0.59367	PRKD2	1
GO:1900376	regulation of secondary metabolite biosynthetic process	1/366	12/18670	0.211522	0.631427	0.59367	RAPGEF2	1
GO:1902510	regulation of apoptotic DNA fragmentation	1/366	12/18670	0.211522	0.631427	0.59367	ENDOG	1
GO:1904668	positive regulation of ubiquitin protein ligase activity	1/366	12/18670	0.211522	0.631427	0.59367	PLK1	1
GO:1905666	regulation of protein localization to endosome	1/366	12/18670	0.211522	0.631427	0.59367	ANKRD13A	1
GO:1990173	protein localization to nucleoplasm	1/366	12/18670	0.211522	0.631427	0.59367	CCT8	1
GO:2000105	positive regulation of DNA-dependent DNA replication	1/366	12/18670	0.211522	0.631427	0.59367	E2F7	1
GO:2001223	negative regulation of neuron migration	1/366	12/18670	0.211522	0.631427	0.59367	SRGAP2	1
GO:0031145	anaphase-promoting complex-dependent catabolic process	3/366	81/18670	0.212207	0.631427	0.59367	PSMD4/PSMB4/PLK1	3
GO:0033238	regulation of cellular amine metabolic process	3/366	81/18670	0.212207	0.631427	0.59367	PSMD4/PSMB4/NR4A2	3
GO:1903533	regulation of protein targeting	3/366	81/18670	0.212207	0.631427	0.59367	HRAS/GSK3A/HPS4	3
GO:0006473	protein acetylation	6/366	204/18670	0.212291	0.631427	0.59367	JADE1/KAT6B/BRD7/CREBBP/MSL1/MBD3	6
GO:0035637	multicellular organismal signaling	6/366	204/18670	0.212291	0.631427	0.59367	BIN1/SRI/AKAP9/NRCAM/P2RX4/CHRM5	6
GO:0006323	DNA packaging	7/366	247/18670	0.212362	0.631427	0.59367	SMC4/NCAPG/KAT6B/NAP1L4/MBD2/MBD3/TSPY26P	7
GO:1903362	regulation of cellular protein catabolic process	7/366	247/18670	0.212362	0.631427	0.59367	SOCS5/MAPK9/DET1/PLK1/USP14/DDA1/GSK3A	7
GO:0006378	mRNA polyadenylation	2/366	44/18670	0.213271	0.631427	0.59367	CTR9/TENT4B	2
GO:0010828	positive regulation of glucose transmembrane transport	2/366	44/18670	0.213271	0.631427	0.59367	RHOQ/IRS2	2
GO:0018023	peptidyl-lysine trimethylation	2/366	44/18670	0.213271	0.631427	0.59367	CTR9/KMT5B	2
GO:0044060	regulation of endocrine process	2/366	44/18670	0.213271	0.631427	0.59367	F2RL1/GNAS	2
GO:0046189	phenol-containing compound biosynthetic process	2/366	44/18670	0.213271	0.631427	0.59367	NR4A2/RAPGEF2	2
GO:0061001	regulation of dendritic spine morphogenesis	2/366	44/18670	0.213271	0.631427	0.59367	CAPRIN1/CFL1	2
GO:1901028	regulation of mitochondrial outer membrane permeabilization involved in apoptotic signaling pathway	2/366	44/18670	0.213271	0.631427	0.59367	PMAIP1/GSK3A	2
GO:1903214	regulation of protein targeting to mitochondrion	2/366	44/18670	0.213271	0.631427	0.59367	GSK3A/HPS4	2
GO:1903573	negative regulation of response to endoplasmic reticulum stress	2/366	44/18670	0.213271	0.631427	0.59367	TXNDC12/USP14	2
GO:0071356	cellular response to tumor necrosis factor	8/366	291/18670	0.213424	0.631427	0.59367	PSMD4/CD58/PSMB4/OTULIN/F2RL1/FOXO3/ZFP36/CARD8	8
GO:0002696	positive regulation of leukocyte activation	10/366	380/18670	0.214231	0.631427	0.59367	SOCS5/MLH1/F2RL1/BTN2A2/RAC1/STAT6/IRS2/MALT1/TICAM1/SOCS1	10
GO:0002703	regulation of leukocyte mediated immunity	6/366	205/18670	0.215393	0.631427	0.59367	MLH1/F2RL1/STAT6/ARRB2/MALT1/TICAM1	6
GO:0071222	cellular response to lipopolysaccharide	6/366	205/18670	0.215393	0.631427	0.59367	CTR9/LITAF/MALT1/ZFP36/CARD8/TICAM1	6
GO:0007596	blood coagulation	9/366	336/18670	0.215546	0.631427	0.59367	GNB1/F2RL1/RAC1/P2RX4/ARRB2/GNA11/GNAS/HPS4/C1GALT1C1	9
GO:0006310	DNA recombination	8/366	292/18670	0.216003	0.631427	0.59367	MLH1/HELQ/MRNIP/MCM4/ENDOG/STAT6/MLH3/XRCC6	8
GO:0032642	regulation of chemokine production	3/366	82/18670	0.217323	0.631427	0.59367	SOCS5/F2RL1/TICAM1	3
GO:1903844	regulation of cellular response to transforming growth factor beta stimulus	4/366	122/18670	0.217829	0.631427	0.59367	FAM89B/RNF111/SMAD6/CREBBP	4
GO:0031018	endocrine pancreas development	2/366	45/18670	0.220495	0.631427	0.59367	EIF2AK3/GSK3A	2
GO:0032456	endocytic recycling	2/366	45/18670	0.220495	0.631427	0.59367	RAB13/VPS26C	2
GO:0045581	negative regulation of T cell differentiation	2/366	45/18670	0.220495	0.631427	0.59367	SOCS5/SOCS1	2
GO:0048701	embryonic cranial skeleton morphogenesis	2/366	45/18670	0.220495	0.631427	0.59367	SIX4/GNAS	2
GO:1900274	regulation of phospholipase C activity	2/366	45/18670	0.220495	0.631427	0.59367	ABL2/HRAS	2
GO:0010951	negative regulation of endopeptidase activity	7/366	250/18670	0.220815	0.631427	0.59367	DHCR24/BIN1/DNAJB6/PICALM/ARRB2/USP14/CARD8	7
GO:0034284	response to monosaccharide	6/366	207/18670	0.221643	0.631427	0.59367	JAGN1/FOXO3/RAC1/SRI/ENDOG/IRS2	6
GO:0051928	positive regulation of calcium ion transport	4/366	123/18670	0.22197	0.631427	0.59367	PKD2/SRI/P2RX4/ARRB2	4
GO:0006970	response to osmotic stress	3/366	83/18670	0.222464	0.631427	0.59367	PKD2/SLC12A5/XRCC6	3
GO:0060218	hematopoietic stem cell differentiation	3/366	83/18670	0.222464	0.631427	0.59367	PSMD4/PSMB4/YAP1	3
GO:0043254	regulation of protein-containing complex assembly	11/366	429/18670	0.223003	0.631427	0.59367	STMN1/BIN1/ICE1/JMY/MAPK9/RAC1/AKAP9/ARPC5L/CUL4A/SMAD6/PMAIP1	11
GO:0031349	positive regulation of defense response	10/366	384/18670	0.22329	0.631427	0.59367	PSMD4/PSMB4/F2RL1/NOD1/NEAT1/HRAS/CREBBP/MALT1/TICAM1/XRCC6	10
GO:0016236	macroautophagy	8/366	295/18670	0.223814	0.631427	0.59367	STBD1/NOD1/RB1CC1/GPSM1/EI24/VPS37B/EXOC7/CAPNS1	8
GO:0016051	carbohydrate biosynthetic process	6/366	208/18670	0.224791	0.631427	0.59367	PGD/B3GNT5/CSGALNACT1/NDST2/IRS2/GSK3A	6
GO:0006644	phospholipid metabolic process	11/366	430/18670	0.225163	0.631427	0.59367	SOCS5/DBI/ABHD6/DOLK/INPP5E/PTDSS2/ABHD4/CHRM5/PLEKHA4/CRLS1/SOCS1	11
GO:0046717	acid secretion	4/366	124/18670	0.226132	0.631427	0.59367	SGK1/PPFIA1/P2RX4/CHRM5	4
GO:0001818	negative regulation of cytokine production	8/366	296/18670	0.22644	0.631427	0.59367	ISG15/SOCS5/F2RL1/BTN2A2/RAC1/ARRB2/ZFP36/CARD8	8
GO:0000212	meiotic spindle organization	1/366	13/18670	0.226989	0.631427	0.59367	ASPM	1
GO:0001967	suckling behavior	1/366	13/18670	0.226989	0.631427	0.59367	POU4F1	1
GO:0001973	G protein-coupled adenosine receptor signaling pathway	1/366	13/18670	0.226989	0.631427	0.59367	NECAB2	1
GO:0002281	macrophage activation involved in immune response	1/366	13/18670	0.226989	0.631427	0.59367	TICAM1	1
GO:0007183	SMAD protein complex assembly	1/366	13/18670	0.226989	0.631427	0.59367	SMAD6	1
GO:0008298	intracellular mRNA localization	1/366	13/18670	0.226989	0.631427	0.59367	ZFP36	1
GO:0010459	negative regulation of heart rate	1/366	13/18670	0.226989	0.631427	0.59367	SRI	1
GO:0010839	negative regulation of keratinocyte proliferation	1/366	13/18670	0.226989	0.631427	0.59367	EPPK1	1
GO:0019511	peptidyl-proline hydroxylation	1/366	13/18670	0.226989	0.631427	0.59367	P4HB	1
GO:0021554	optic nerve development	1/366	13/18670	0.226989	0.631427	0.59367	ATOH7	1
GO:0031115	negative regulation of microtubule polymerization	1/366	13/18670	0.226989	0.631427	0.59367	STMN1	1
GO:0031274	positive regulation of pseudopodium assembly	1/366	13/18670	0.226989	0.631427	0.59367	F2RL1	1
GO:0031665	negative regulation of lipopolysaccharide-mediated signaling pathway	1/366	13/18670	0.226989	0.631427	0.59367	CARD8	1
GO:0033145	positive regulation of intracellular steroid hormone receptor signaling pathway	1/366	13/18670	0.226989	0.631427	0.59367	YAP1	1
GO:0033605	positive regulation of catecholamine secretion	1/366	13/18670	0.226989	0.631427	0.59367	GRK2	1
GO:0034214	protein hexamerization	1/366	13/18670	0.226989	0.631427	0.59367	MAT2A	1
GO:0034397	telomere localization	1/366	13/18670	0.226989	0.631427	0.59367	MLH1	1
GO:0034969	histone arginine methylation	1/366	13/18670	0.226989	0.631427	0.59367	CARM1	1
GO:0035563	positive regulation of chromatin binding	1/366	13/18670	0.226989	0.631427	0.59367	MBD2	1
GO:0035588	G protein-coupled purinergic receptor signaling pathway	1/366	13/18670	0.226989	0.631427	0.59367	NECAB2	1
GO:0042532	negative regulation of tyrosine phosphorylation of STAT protein	1/366	13/18670	0.226989	0.631427	0.59367	SOCS1	1
GO:0042538	hyperosmotic salinity response	1/366	13/18670	0.226989	0.631427	0.59367	XRCC6	1
GO:0042711	maternal behavior	1/366	13/18670	0.226989	0.631427	0.59367	MBD2	1
GO:0045759	negative regulation of action potential	1/366	13/18670	0.226989	0.631427	0.59367	BIN1	1
GO:0046349	amino sugar biosynthetic process	1/366	13/18670	0.226989	0.631427	0.59367	PGM3	1
GO:0048291	isotype switching to IgG isotypes	1/366	13/18670	0.226989	0.631427	0.59367	MLH1	1
GO:0048711	positive regulation of astrocyte differentiation	1/366	13/18670	0.226989	0.631427	0.59367	BIN1	1
GO:0050713	negative regulation of interleukin-1 beta secretion	1/366	13/18670	0.226989	0.631427	0.59367	CARD8	1
GO:0051315	attachment of mitotic spindle microtubules to kinetochore	1/366	13/18670	0.226989	0.631427	0.59367	HNRNPU	1
GO:0051451	myoblast migration	1/366	13/18670	0.226989	0.631427	0.59367	SIX4	1
GO:0060100	positive regulation of phagocytosis, engulfment	1/366	13/18670	0.226989	0.631427	0.59367	F2RL1	1
GO:0060746	parental behavior	1/366	13/18670	0.226989	0.631427	0.59367	MBD2	1
GO:0061052	negative regulation of cell growth involved in cardiac muscle cell development	1/366	13/18670	0.226989	0.631427	0.59367	GSK3A	1
GO:0070208	protein heterotrimerization	1/366	13/18670	0.226989	0.631427	0.59367	GNB1	1
GO:0070431	nucleotide-binding oligomerization domain containing 2 signaling pathway	1/366	13/18670	0.226989	0.631427	0.59367	OTULIN	1
GO:0071287	cellular response to manganese ion	1/366	13/18670	0.226989	0.631427	0.59367	EIF2AK3	1
GO:0071696	ectodermal placode development	1/366	13/18670	0.226989	0.631427	0.59367	SIX4	1
GO:0072182	regulation of nephron tubule epithelial cell differentiation	1/366	13/18670	0.226989	0.631427	0.59367	YAP1	1
GO:0099640	axo-dendritic protein transport	1/366	13/18670	0.226989	0.631427	0.59367	HNRNPU	1
GO:1902430	negative regulation of amyloid-beta formation	1/366	13/18670	0.226989	0.631427	0.59367	BIN1	1
GO:1902947	regulation of tau-protein kinase activity	1/366	13/18670	0.226989	0.631427	0.59367	NAB2	1
GO:1903960	negative regulation of anion transmembrane transport	1/366	13/18670	0.226989	0.631427	0.59367	IRS2	1
GO:1904293	negative regulation of ERAD pathway	1/366	13/18670	0.226989	0.631427	0.59367	USP14	1
GO:1905155	positive regulation of membrane invagination	1/366	13/18670	0.226989	0.631427	0.59367	F2RL1	1
GO:2000009	negative regulation of protein localization to cell surface	1/366	13/18670	0.226989	0.631427	0.59367	PICALM	1
GO:2000052	positive regulation of non-canonical Wnt signaling pathway	1/366	13/18670	0.226989	0.631427	0.59367	PLEKHA4	1
GO:0002718	regulation of cytokine production involved in immune response	3/366	84/18670	0.227628	0.631427	0.59367	F2RL1/MALT1/TICAM1	3
GO:0043154	negative regulation of cysteine-type endopeptidase activity involved in apoptotic process	3/366	84/18670	0.227628	0.631427	0.59367	DHCR24/DNAJB6/ARRB2	3
GO:0050886	endocrine process	3/366	84/18670	0.227628	0.631427	0.59367	F2RL1/FZD4/GNAS	3
GO:0051492	regulation of stress fiber assembly	3/366	84/18670	0.227628	0.631427	0.59367	STMN1/RAC1/PPFIA1	3
GO:0007599	hemostasis	9/366	341/18670	0.227681	0.631427	0.59367	GNB1/F2RL1/RAC1/P2RX4/ARRB2/GNA11/GNAS/HPS4/C1GALT1C1	9
GO:0002067	glandular epithelial cell differentiation	2/366	46/18670	0.22774	0.631427	0.59367	RXRA/GSK3A	2
GO:0002437	inflammatory response to antigenic stimulus	2/366	46/18670	0.22774	0.631427	0.59367	PSMB4/KDM6B	2
GO:0005978	glycogen biosynthetic process	2/366	46/18670	0.22774	0.631427	0.59367	IRS2/GSK3A	2
GO:0006984	ER-nucleus signaling pathway	2/366	46/18670	0.22774	0.631427	0.59367	EIF2AK3/HSP90B1	2
GO:0007129	synapsis	2/366	46/18670	0.22774	0.631427	0.59367	MLH1/MLH3	2
GO:0009250	glucan biosynthetic process	2/366	46/18670	0.22774	0.631427	0.59367	IRS2/GSK3A	2
GO:0043330	response to exogenous dsRNA	2/366	46/18670	0.22774	0.631427	0.59367	SLC3A2/TICAM1	2
GO:0043631	RNA polyadenylation	2/366	46/18670	0.22774	0.631427	0.59367	CTR9/TENT4B	2
GO:0008154	actin polymerization or depolymerization	6/366	209/18670	0.227953	0.631427	0.59367	BIN1/F2RL1/JMY/RAC1/ARPC5L/CFL1	6
GO:0031330	negative regulation of cellular catabolic process	7/366	253/18670	0.229385	0.631427	0.59367	HNRNPU/HNRNPA0/EIF4G2/TENT4B/USP14/ZFP36/GSK3A	7
GO:0050817	coagulation	9/366	342/18670	0.230139	0.631427	0.59367	GNB1/F2RL1/RAC1/P2RX4/ARRB2/GNA11/GNAS/HPS4/C1GALT1C1	9
GO:0035051	cardiocyte differentiation	5/366	167/18670	0.23072	0.631427	0.59367	HNRNPU/RXRA/ARRB2/KDM6B/GSK3A	5
GO:0007163	establishment or maintenance of cell polarity	6/366	210/18670	0.23113	0.631427	0.59367	RHOQ/FAM89B/CFL1/CDC42BPB/PLK1/MISP	6
GO:0009612	response to mechanical stimulus	6/366	210/18670	0.23113	0.631427	0.59367	XPC/PKD2/MAPK9/RAC1/ENDOG/MBD2	6
GO:0030178	negative regulation of Wnt signaling pathway	6/366	210/18670	0.23113	0.631427	0.59367	PSMD4/PSMB4/JADE1/FOXO3/LZTS2/GSK3A	6
GO:1901532	regulation of hematopoietic progenitor cell differentiation	3/366	85/18670	0.232816	0.631427	0.59367	PSMD4/PSMB4/YAP1	3
GO:0042391	regulation of membrane potential	11/366	434/18670	0.233885	0.631427	0.59367	CNIH3/BIN1/SRI/AKAP9/NRCAM/P2RX4/ARRB2/ZACN/PMAIP1/GNA11/GSK3A	11
GO:0048732	gland development	11/366	434/18670	0.233885	0.631427	0.59367	HOXD13/PKD2/RB1CC1/RXRA/STAT6/E2F7/NCOR2/IRS2/SIX4/PKM/USF2	11
GO:0051302	regulation of cell division	5/366	168/18670	0.23432	0.631427	0.59367	ASPM/KIF13A/E2F7/PLK1/CDC6	5
GO:0045667	regulation of osteoblast differentiation	4/366	126/18670	0.234515	0.631427	0.59367	SMOC1/SMAD6/GNAS/GDPD2	4
GO:0002204	somatic recombination of immunoglobulin genes involved in immune response	2/366	47/18670	0.235	0.631427	0.59367	MLH1/STAT6	2
GO:0002208	somatic diversification of immunoglobulins involved in immune response	2/366	47/18670	0.235	0.631427	0.59367	MLH1/STAT6	2
GO:0010799	regulation of peptidyl-threonine phosphorylation	2/366	47/18670	0.235	0.631427	0.59367	TNKS1BP1/PLK1	2
GO:0030261	chromosome condensation	2/366	47/18670	0.235	0.631427	0.59367	SMC4/NCAPG	2
GO:0042551	neuron maturation	2/366	47/18670	0.235	0.631427	0.59367	NR4A2/NRCAM	2
GO:0045190	isotype switching	2/366	47/18670	0.235	0.631427	0.59367	MLH1/STAT6	2
GO:0048066	developmental pigmentation	2/366	47/18670	0.235	0.631427	0.59367	GNA11/HPS4	2
GO:0048806	genitalia development	2/366	47/18670	0.235	0.631427	0.59367	DHCR24/HOXD13	2
GO:0060986	endocrine hormone secretion	2/366	47/18670	0.235	0.631427	0.59367	FZD4/GNAS	2
GO:0061614	pri-miRNA transcription by RNA polymerase II	2/366	47/18670	0.235	0.631427	0.59367	GNL3/SMAD6	2
GO:0120163	negative regulation of cold-induced thermogenesis	2/366	47/18670	0.235	0.631427	0.59367	ABHD6/ACOT13	2
GO:0070372	regulation of ERK1 and ERK2 cascade	8/366	300/18670	0.237056	0.631427	0.59367	RAPGEF2/F2RL1/BTN2A2/NOD1/HRAS/NECAB2/ARRB2/PRKD2	8
GO:0014706	striated muscle tissue development	10/366	390/18670	0.237153	0.631427	0.59367	HNRNPU/FOXN2/RXRA/YAP1/POU4F1/SIX4/ARRB2/KDM6B/GSK3A/DDX17	10
GO:0071219	cellular response to molecule of bacterial origin	6/366	212/18670	0.237525	0.631427	0.59367	CTR9/LITAF/MALT1/ZFP36/CARD8/TICAM1	6
GO:0038095	Fc-epsilon receptor signaling pathway	5/366	169/18670	0.237936	0.631427	0.59367	PSMD4/PSMB4/MAPK9/RAC1/MALT1	5
GO:0097696	receptor signaling pathway via STAT	5/366	169/18670	0.237936	0.631427	0.59367	SOCS5/PKD2/CTR9/STAT6/SOCS1	5
GO:0006303	double-strand break repair via nonhomologous end joining	3/366	86/18670	0.238025	0.631427	0.59367	MLH1/MRNIP/XRCC6	3
GO:0007187	G protein-coupled receptor signaling pathway, coupled to cyclic nucleotide second messenger	7/366	256/18670	0.238068	0.631427	0.59367	GNB1/RAPGEF2/RIC8A/CHRM5/GNA11/GSK3A/GNAS	7
GO:0006022	aminoglycan metabolic process	5/366	170/18670	0.241567	0.631427	0.59367	B3GALT6/B3GNT5/CSGALNACT1/NDST2/CHSY1	5
GO:0043433	negative regulation of DNA-binding transcription factor activity	5/366	170/18670	0.241567	0.631427	0.59367	PKD2/OTULIN/SRI/ARRB2/CARD8	5
GO:0003214	cardiac left ventricle morphogenesis	1/366	14/18670	0.242153	0.631427	0.59367	GSK3A	1
GO:0006268	DNA unwinding involved in DNA replication	1/366	14/18670	0.242153	0.631427	0.59367	MCM4	1
GO:0007100	mitotic centrosome separation	1/366	14/18670	0.242153	0.631427	0.59367	KIF11	1
GO:0007175	negative regulation of epidermal growth factor-activated receptor activity	1/366	14/18670	0.242153	0.631427	0.59367	SOCS5	1
GO:0010457	centriole-centriole cohesion	1/366	14/18670	0.242153	0.631427	0.59367	CEP250	1
GO:0010917	negative regulation of mitochondrial membrane potential	1/366	14/18670	0.242153	0.631427	0.59367	PMAIP1	1
GO:0014854	response to inactivity	1/366	14/18670	0.242153	0.631427	0.59367	PKM	1
GO:0021535	cell migration in hindbrain	1/366	14/18670	0.242153	0.631427	0.59367	POU4F1	1
GO:0031272	regulation of pseudopodium assembly	1/366	14/18670	0.242153	0.631427	0.59367	F2RL1	1
GO:0032048	cardiolipin metabolic process	1/366	14/18670	0.242153	0.631427	0.59367	CRLS1	1
GO:0032310	prostaglandin secretion	1/366	14/18670	0.242153	0.631427	0.59367	P2RX4	1
GO:0033169	histone H3-K9 demethylation	1/366	14/18670	0.242153	0.631427	0.59367	KDM3A	1
GO:0034392	negative regulation of smooth muscle cell apoptotic process	1/366	14/18670	0.242153	0.631427	0.59367	ARRB2	1
GO:0035020	regulation of Rac protein signal transduction	1/366	14/18670	0.242153	0.631427	0.59367	ALS2	1
GO:0043144	snoRNA processing	1/366	14/18670	0.242153	0.631427	0.59367	TENT4B	1
GO:0043374	CD8-positive, alpha-beta T cell differentiation	1/366	14/18670	0.242153	0.631427	0.59367	SOCS1	1
GO:0043455	regulation of secondary metabolic process	1/366	14/18670	0.242153	0.631427	0.59367	RAPGEF2	1
GO:0043558	regulation of translational initiation in response to stress	1/366	14/18670	0.242153	0.631427	0.59367	EIF2AK3	1
GO:0045064	T-helper 2 cell differentiation	1/366	14/18670	0.242153	0.631427	0.59367	SOCS5	1
GO:0045217	cell-cell junction maintenance	1/366	14/18670	0.242153	0.631427	0.59367	F2RL1	1
GO:0045953	negative regulation of natural killer cell mediated cytotoxicity	1/366	14/18670	0.242153	0.631427	0.59367	ARRB2	1
GO:0046855	inositol phosphate dephosphorylation	1/366	14/18670	0.242153	0.631427	0.59367	INPP5E	1
GO:0048266	behavioral response to pain	1/366	14/18670	0.242153	0.631427	0.59367	P2RX4	1
GO:0050862	positive regulation of T cell receptor signaling pathway	1/366	14/18670	0.242153	0.631427	0.59367	PRKD2	1
GO:0051547	regulation of keratinocyte migration	1/366	14/18670	0.242153	0.631427	0.59367	EPPK1	1
GO:0051645	Golgi localization	1/366	14/18670	0.242153	0.631427	0.59367	TBCCD1	1
GO:0051712	positive regulation of killing of cells of other organism	1/366	14/18670	0.242153	0.631427	0.59367	F2RL1	1
GO:0060049	regulation of protein glycosylation	1/366	14/18670	0.242153	0.631427	0.59367	TMEM59	1
GO:0060397	growth hormone receptor signaling pathway via JAK-STAT	1/366	14/18670	0.242153	0.631427	0.59367	STAT6	1
GO:0072425	signal transduction involved in G2 DNA damage checkpoint	1/366	14/18670	0.242153	0.631427	0.59367	PLK1	1
GO:0072567	chemokine (C-X-C motif) ligand 2 production	1/366	14/18670	0.242153	0.631427	0.59367	F2RL1	1
GO:0080009	mRNA methylation	1/366	14/18670	0.242153	0.631427	0.59367	TRMT10C	1
GO:0097202	activation of cysteine-type endopeptidase activity	1/366	14/18670	0.242153	0.631427	0.59367	TBC1D10A	1
GO:0098543	detection of other organism	1/366	14/18670	0.242153	0.631427	0.59367	NOD1	1
GO:0106070	regulation of adenylate cyclase-activating G protein-coupled receptor signaling pathway	1/366	14/18670	0.242153	0.631427	0.59367	GSK3A	1
GO:0110154	RNA decapping	1/366	14/18670	0.242153	0.631427	0.59367	ZFP36	1
GO:0110156	methylguanosine-cap decapping	1/366	14/18670	0.242153	0.631427	0.59367	ZFP36	1
GO:1902043	positive regulation of extrinsic apoptotic signaling pathway via death domain receptors	1/366	14/18670	0.242153	0.631427	0.59367	PMAIP1	1
GO:1903624	regulation of DNA catabolic process	1/366	14/18670	0.242153	0.631427	0.59367	ENDOG	1
GO:1904889	regulation of excitatory synapse assembly	1/366	14/18670	0.242153	0.631427	0.59367	LRFN4	1
GO:1905049	negative regulation of metallopeptidase activity	1/366	14/18670	0.242153	0.631427	0.59367	PICALM	1
GO:2001212	regulation of vasculogenesis	1/366	14/18670	0.242153	0.631427	0.59367	RAPGEF2	1
GO:0002063	chondrocyte development	2/366	48/18670	0.242274	0.631427	0.59367	EIF2AK3/CHSY1	2
GO:0007140	male meiotic nuclear division	2/366	48/18670	0.242274	0.631427	0.59367	MLH1/MLH3	2
GO:0007528	neuromuscular junction development	2/366	48/18670	0.242274	0.631427	0.59367	ALS2/SIX4	2
GO:0007595	lactation	2/366	48/18670	0.242274	0.631427	0.59367	NCOR2/USF2	2
GO:0030850	prostate gland development	2/366	48/18670	0.242274	0.631427	0.59367	HOXD13/RXRA	2
GO:0030865	cortical cytoskeleton organization	2/366	48/18670	0.242274	0.631427	0.59367	RAB13/RHOQ	2
GO:0043628	ncRNA 3'-end processing	2/366	48/18670	0.242274	0.631427	0.59367	TRMT10C/TENT4B	2
GO:0043949	regulation of cAMP-mediated signaling	2/366	48/18670	0.242274	0.631427	0.59367	RAPGEF2/GSK3A	2
GO:0055010	ventricular cardiac muscle tissue morphogenesis	2/366	48/18670	0.242274	0.631427	0.59367	RXRA/POU4F1	2
GO:0061014	positive regulation of mRNA catabolic process	2/366	48/18670	0.242274	0.631427	0.59367	FTO/ZFP36	2
GO:0090199	regulation of release of cytochrome c from mitochondria	2/366	48/18670	0.242274	0.631427	0.59367	ARRB2/PMAIP1	2
GO:1990573	potassium ion import across plasma membrane	2/366	48/18670	0.242274	0.631427	0.59367	SLC12A4/SLC12A5	2
GO:0034599	cellular response to oxidative stress	8/366	302/18670	0.242427	0.631427	0.59367	NR4A2/PKD2/MAPK9/FOXO3/ENDOG/STAT6/KDM6B/P4HB	8
GO:0048638	regulation of developmental growth	9/366	347/18670	0.242572	0.631427	0.59367	NRCAM/GJD4/YAP1/SIX4/FTO/GAMT/CARM1/GSK3A/EPPK1	9
GO:0001892	embryonic placenta development	3/366	87/18670	0.243253	0.631427	0.59367	PKD2/DNAJB6/E2F7	3
GO:0048477	oogenesis	3/366	87/18670	0.243253	0.631427	0.59367	ASPM/MLH1/FOXO3	3
GO:0006486	protein glycosylation	7/366	258/18670	0.243915	0.631427	0.59367	B3GALT6/TMEM59/B3GNT5/PGM3/GALNT11/DOLK/C1GALT1C1	7
GO:0043413	macromolecule glycosylation	7/366	258/18670	0.243915	0.631427	0.59367	B3GALT6/TMEM59/B3GNT5/PGM3/GALNT11/DOLK/C1GALT1C1	7
GO:0045089	positive regulation of innate immune response	6/366	214/18670	0.243974	0.631427	0.59367	PSMD4/PSMB4/HRAS/CREBBP/MALT1/XRCC6	6
GO:0045732	positive regulation of protein catabolic process	6/366	214/18670	0.243974	0.631427	0.59367	SOCS5/MAPK9/DET1/PLK1/DDA1/GSK3A	6
GO:2001020	regulation of response to DNA damage stimulus	6/366	214/18670	0.243974	0.631427	0.59367	MRNIP/PARG/DDIAS/CUL4A/RPL26/PMAIP1	6
GO:0003205	cardiac chamber development	5/366	171/18670	0.245213	0.631427	0.59367	CRELD1/RXRA/POU4F1/SMAD6/GSK3A	5
GO:0006937	regulation of muscle contraction	5/366	171/18670	0.245213	0.631427	0.59367	BIN1/SRI/AKAP9/GRK2/P2RX4	5
GO:0016241	regulation of macroautophagy	5/366	171/18670	0.245213	0.631427	0.59367	NOD1/RB1CC1/GPSM1/EXOC7/CAPNS1	5
GO:0050867	positive regulation of cell activation	10/366	394/18670	0.246569	0.631427	0.59367	SOCS5/MLH1/F2RL1/BTN2A2/RAC1/STAT6/IRS2/MALT1/TICAM1/SOCS1	10
GO:0090257	regulation of muscle system process	7/366	259/18670	0.246855	0.631427	0.59367	BIN1/FOXO3/SRI/AKAP9/GRK2/P2RX4/GSK3A	7
GO:0051222	positive regulation of protein transport	11/366	440/18670	0.247208	0.631427	0.59367	CD58/ICE1/F2RL1/RAC1/SRI/HRAS/IRS2/PMAIP1/CARD8/GSK3A/HPS4	11
GO:0071241	cellular response to inorganic substance	6/366	215/18670	0.247217	0.631427	0.59367	EIF2AK3/PKD2/MAPK9/ENDOG/P2RX4/MT1X	6
GO:0048871	multicellular organismal homeostasis	12/366	486/18670	0.247225	0.631427	0.59367	STMN1/KDM3A/ABHD6/ACOT13/RAC1/YAP1/STAT6/P2RX4/FTO/KDM6B/CNOT3/GNAS	12
GO:0003206	cardiac chamber morphogenesis	4/366	129/18670	0.247227	0.631427	0.59367	RXRA/POU4F1/SMAD6/GSK3A	4
GO:0018022	peptidyl-lysine methylation	4/366	129/18670	0.247227	0.631427	0.59367	KDM3A/WDR5B/CTR9/KMT5B	4
GO:0044106	cellular amine metabolic process	4/366	129/18670	0.247227	0.631427	0.59367	PSMD4/PSMB4/NR4A2/DHPS	4
GO:0032088	negative regulation of NF-kappaB transcription factor activity	3/366	88/18670	0.248501	0.631427	0.59367	OTULIN/ARRB2/CARD8	3
GO:0070125	mitochondrial translational elongation	3/366	88/18670	0.248501	0.631427	0.59367	MRPL32/MRPS24/GADD45GIP1	3
GO:1900407	regulation of cellular response to oxidative stress	3/366	88/18670	0.248501	0.631427	0.59367	FOXO3/ENDOG/P4HB	3
GO:1902476	chloride transmembrane transport	3/366	88/18670	0.248501	0.631427	0.59367	TTYH3/SLC12A4/SLC12A5	3
GO:1903725	regulation of phospholipid metabolic process	3/366	88/18670	0.248501	0.631427	0.59367	SOCS5/CHRM5/SOCS1	3
GO:1904035	regulation of epithelial cell apoptotic process	3/366	88/18670	0.248501	0.631427	0.59367	FOXO3/ARRB2/ZFP36	3
GO:0008347	glial cell migration	2/366	49/18670	0.249557	0.631427	0.59367	SRGAP2/P2RX4	2
GO:0030857	negative regulation of epithelial cell differentiation	2/366	49/18670	0.249557	0.631427	0.59367	YAP1/GSK3A	2
GO:0045010	actin nucleation	2/366	49/18670	0.249557	0.631427	0.59367	JMY/ARPC5L	2
GO:0071825	protein-lipid complex subunit organization	2/366	49/18670	0.249557	0.631427	0.59367	BIN1/P4HB	2
GO:1903018	regulation of glycoprotein metabolic process	2/366	49/18670	0.249557	0.631427	0.59367	TMEM59/NECAB2	2
GO:1990090	cellular response to nerve growth factor stimulus	2/366	49/18670	0.249557	0.631427	0.59367	RAPGEF2/FOXO3	2
GO:2001238	positive regulation of extrinsic apoptotic signaling pathway	2/366	49/18670	0.249557	0.631427	0.59367	PPP2R1B/PMAIP1	2
GO:0045088	regulation of innate immune response	8/366	305/18670	0.250561	0.631427	0.59367	PSMD4/PSMB4/HRAS/CREBBP/ARRB2/MALT1/XRCC6/SOCS1	8
GO:0003231	cardiac ventricle development	4/366	130/18670	0.251498	0.631427	0.59367	RXRA/POU4F1/SMAD6/GSK3A	4
GO:0051260	protein homooligomerization	9/366	351/18670	0.252684	0.631427	0.59367	EIF2AK3/PKD2/TIFA/THG1L/ACOT13/RXRA/P2RX4/KCNRG/PKM	9
GO:0051091	positive regulation of DNA-binding transcription factor activity	7/366	261/18670	0.252769	0.631427	0.59367	JMY/NOD1/FZD4/MALT1/CARM1/TICAM1/PRKD2	7
GO:0043624	cellular protein complex disassembly	6/366	217/18670	0.253742	0.631427	0.59367	STMN1/F2RL1/MRPL32/MRPS24/CFL1/GADD45GIP1	6
GO:0071805	potassium ion transmembrane transport	6/366	217/18670	0.253742	0.631427	0.59367	BIN1/PKD2/AKAP9/KCNRG/SLC12A4/SLC12A5	6
GO:0032410	negative regulation of transporter activity	3/366	89/18670	0.253765	0.631427	0.59367	PKD2/SRI/KCNRG	3
GO:0032602	chemokine production	3/366	89/18670	0.253765	0.631427	0.59367	SOCS5/F2RL1/TICAM1	3
GO:0070126	mitochondrial translational termination	3/366	89/18670	0.253765	0.631427	0.59367	MRPL32/MRPS24/GADD45GIP1	3
GO:0010466	negative regulation of peptidase activity	7/366	262/18670	0.255742	0.631427	0.59367	DHCR24/BIN1/DNAJB6/PICALM/ARRB2/USP14/CARD8	7
GO:0051208	sequestering of calcium ion	4/366	131/18670	0.255784	0.631427	0.59367	PKD2/SRI/HSP90B1/TPCN1	4
GO:0001503	ossification	10/366	398/18670	0.256115	0.631427	0.59367	ISG15/HNRNPU/EIF2AK3/CSGALNACT1/NAB2/SMOC1/SMAD6/CHSY1/GNAS/GDPD2	10
GO:0046488	phosphatidylinositol metabolic process	5/366	174/18670	0.256236	0.631427	0.59367	SOCS5/INPP5E/CHRM5/PLEKHA4/SOCS1	5
GO:0032608	interferon-beta production	2/366	50/18670	0.256846	0.631427	0.59367	TRIM56/TICAM1	2
GO:0032873	negative regulation of stress-activated MAPK cascade	2/366	50/18670	0.256846	0.631427	0.59367	F2RL1/TAOK3	2
GO:0033059	cellular pigmentation	2/366	50/18670	0.256846	0.631427	0.59367	KIF13A/HPS4	2
GO:0042398	cellular modified amino acid biosynthetic process	2/366	50/18670	0.256846	0.631427	0.59367	PTDSS2/GAMT	2
GO:0045104	intermediate filament cytoskeleton organization	2/366	50/18670	0.256846	0.631427	0.59367	DNAJB6/EPPK1	2
GO:0046854	phosphatidylinositol phosphorylation	2/366	50/18670	0.256846	0.631427	0.59367	SOCS5/SOCS1	2
GO:0070303	negative regulation of stress-activated protein kinase signaling cascade	2/366	50/18670	0.256846	0.631427	0.59367	F2RL1/TAOK3	2
GO:0072698	protein localization to microtubule cytoskeleton	2/366	50/18670	0.256846	0.631427	0.59367	HNRNPU/CEP250	2
GO:1900087	positive regulation of G1/S transition of mitotic cell cycle	2/366	50/18670	0.256846	0.631427	0.59367	CUL4A/CDC6	2
GO:2000725	regulation of cardiac muscle cell differentiation	2/366	50/18670	0.256846	0.631427	0.59367	ARRB2/GSK3A	2
GO:0001711	endodermal cell fate commitment	1/366	15/18670	0.257021	0.631427	0.59367	CTR9	1
GO:0002716	negative regulation of natural killer cell mediated immunity	1/366	15/18670	0.257021	0.631427	0.59367	ARRB2	1
GO:0003352	regulation of cilium movement	1/366	15/18670	0.257021	0.631427	0.59367	CFAP298	1
GO:0006098	pentose-phosphate shunt	1/366	15/18670	0.257021	0.631427	0.59367	PGD	1
GO:0006390	mitochondrial transcription	1/366	15/18670	0.257021	0.631427	0.59367	FOXO3	1
GO:0006491	N-glycan processing	1/366	15/18670	0.257021	0.631427	0.59367	GANAB	1
GO:0009415	response to water	1/366	15/18670	0.257021	0.631427	0.59367	PKD2	1
GO:0010273	detoxification of copper ion	1/366	15/18670	0.257021	0.631427	0.59367	MT1X	1
GO:0010561	negative regulation of glycoprotein biosynthetic process	1/366	15/18670	0.257021	0.631427	0.59367	TMEM59	1
GO:0018216	peptidyl-arginine methylation	1/366	15/18670	0.257021	0.631427	0.59367	CARM1	1
GO:0019321	pentose metabolic process	1/366	15/18670	0.257021	0.631427	0.59367	PGD	1
GO:0021924	cell proliferation in external granule layer	1/366	15/18670	0.257021	0.631427	0.59367	PSMG1	1
GO:0021930	cerebellar granule cell precursor proliferation	1/366	15/18670	0.257021	0.631427	0.59367	PSMG1	1
GO:0030238	male sex determination	1/366	15/18670	0.257021	0.631427	0.59367	SIX4	1
GO:0030852	regulation of granulocyte differentiation	1/366	15/18670	0.257021	0.631427	0.59367	CUL4A	1
GO:0031573	intra-S DNA damage checkpoint	1/366	15/18670	0.257021	0.631427	0.59367	XPC	1
GO:0032486	Rap protein signal transduction	1/366	15/18670	0.257021	0.631427	0.59367	RAPGEF2	1
GO:0034134	toll-like receptor 2 signaling pathway	1/366	15/18670	0.257021	0.631427	0.59367	F2RL1	1
GO:0034616	response to laminar fluid shear stress	1/366	15/18670	0.257021	0.631427	0.59367	SMAD6	1
GO:0035635	entry of bacterium into host cell	1/366	15/18670	0.257021	0.631427	0.59367	EXOC7	1
GO:0042074	cell migration involved in gastrulation	1/366	15/18670	0.257021	0.631427	0.59367	RIC8A	1
GO:0042976	activation of Janus kinase activity	1/366	15/18670	0.257021	0.631427	0.59367	SOCS1	1
GO:0042983	amyloid precursor protein biosynthetic process	1/366	15/18670	0.257021	0.631427	0.59367	NECAB2	1
GO:0042984	regulation of amyloid precursor protein biosynthetic process	1/366	15/18670	0.257021	0.631427	0.59367	NECAB2	1
GO:0043584	nose development	1/366	15/18670	0.257021	0.631427	0.59367	SIX4	1
GO:0044539	long-chain fatty acid import into cell	1/366	15/18670	0.257021	0.631427	0.59367	IRS2	1
GO:0045073	regulation of chemokine biosynthetic process	1/366	15/18670	0.257021	0.631427	0.59367	TICAM1	1
GO:0045475	locomotor rhythm	1/366	15/18670	0.257021	0.631427	0.59367	CIART	1
GO:0045837	negative regulation of membrane potential	1/366	15/18670	0.257021	0.631427	0.59367	PMAIP1	1
GO:0046184	aldehyde biosynthetic process	1/366	15/18670	0.257021	0.631427	0.59367	KDM3A	1
GO:0046321	positive regulation of fatty acid oxidation	1/366	15/18670	0.257021	0.631427	0.59367	IRS2	1
GO:0046838	phosphorylated carbohydrate dephosphorylation	1/366	15/18670	0.257021	0.631427	0.59367	INPP5E	1
GO:0048368	lateral mesoderm development	1/366	15/18670	0.257021	0.631427	0.59367	YAP1	1
GO:0050651	dermatan sulfate proteoglycan biosynthetic process	1/366	15/18670	0.257021	0.631427	0.59367	CSGALNACT1	1
GO:0050961	detection of temperature stimulus involved in sensory perception	1/366	15/18670	0.257021	0.631427	0.59367	ARRB2	1
GO:0050965	detection of temperature stimulus involved in sensory perception of pain	1/366	15/18670	0.257021	0.631427	0.59367	ARRB2	1
GO:0051299	centrosome separation	1/366	15/18670	0.257021	0.631427	0.59367	KIF11	1
GO:0051883	killing of cells in other organism involved in symbiotic interaction	1/366	15/18670	0.257021	0.631427	0.59367	F2RL1	1
GO:0055057	neuroblast division	1/366	15/18670	0.257021	0.631427	0.59367	ASPM	1
GO:0060099	regulation of phagocytosis, engulfment	1/366	15/18670	0.257021	0.631427	0.59367	F2RL1	1
GO:0060766	negative regulation of androgen receptor signaling pathway	1/366	15/18670	0.257021	0.631427	0.59367	NCOR2	1
GO:0060841	venous blood vessel development	1/366	15/18670	0.257021	0.631427	0.59367	CCM2	1
GO:0070365	hepatocyte differentiation	1/366	15/18670	0.257021	0.631427	0.59367	E2F7	1
GO:0071474	cellular hyperosmotic response	1/366	15/18670	0.257021	0.631427	0.59367	XRCC6	1
GO:0071801	regulation of podosome assembly	1/366	15/18670	0.257021	0.631427	0.59367	MAPK9	1
GO:0072160	nephron tubule epithelial cell differentiation	1/366	15/18670	0.257021	0.631427	0.59367	YAP1	1
GO:0140354	lipid import into cell	1/366	15/18670	0.257021	0.631427	0.59367	IRS2	1
GO:1900029	positive regulation of ruffle assembly	1/366	15/18670	0.257021	0.631427	0.59367	HRAS	1
GO:1900119	positive regulation of execution phase of apoptosis	1/366	15/18670	0.257021	0.631427	0.59367	ENDOG	1
GO:1901841	regulation of high voltage-gated calcium channel activity	1/366	15/18670	0.257021	0.631427	0.59367	SRI	1
GO:1902188	positive regulation of viral release from host cell	1/366	15/18670	0.257021	0.631427	0.59367	VPS37B	1
GO:1902260	negative regulation of delayed rectifier potassium channel activity	1/366	15/18670	0.257021	0.631427	0.59367	KCNRG	1
GO:1902514	regulation of calcium ion transmembrane transport via high voltage-gated calcium channel	1/366	15/18670	0.257021	0.631427	0.59367	BIN1	1
GO:1902969	mitotic DNA replication	1/366	15/18670	0.257021	0.631427	0.59367	MCM4	1
GO:1903358	regulation of Golgi organization	1/366	15/18670	0.257021	0.631427	0.59367	AKAP9	1
GO:1905874	regulation of postsynaptic density organization	1/366	15/18670	0.257021	0.631427	0.59367	LRFN4	1
GO:1990169	stress response to copper ion	1/366	15/18670	0.257021	0.631427	0.59367	MT1X	1
GO:2000095	regulation of Wnt signaling pathway, planar cell polarity pathway	1/366	15/18670	0.257021	0.631427	0.59367	PLEKHA4	1
GO:2001185	regulation of CD8-positive, alpha-beta T cell activation	1/366	15/18670	0.257021	0.631427	0.59367	SOCS1	1
GO:0006814	sodium ion transport	6/366	218/18670	0.257022	0.631427	0.59367	PKD2/SGK1/SLC3A2/SLC38A1/TPCN1/P2RX4	6
GO:0032271	regulation of protein polymerization	6/366	218/18670	0.257022	0.631427	0.59367	STMN1/BIN1/JMY/RAC1/AKAP9/ARPC5L	6
GO:1902903	regulation of supramolecular fiber organization	9/366	353/18670	0.257792	0.632901	0.595055	STMN1/BIN1/F2RL1/JMY/RAC1/AKAP9/ARPC5L/PPFIA1/CFL1	9
GO:0001656	metanephros development	3/366	90/18670	0.259045	0.632934	0.595087	PKD2/YAP1/SIX4	3
GO:0031058	positive regulation of histone modification	3/366	90/18670	0.259045	0.632934	0.595087	CTR9/BRD7/PRKD2	3
GO:0045778	positive regulation of ossification	3/366	90/18670	0.259045	0.632934	0.595087	ISG15/GNAS/GDPD2	3
GO:1901379	regulation of potassium ion transmembrane transport	3/366	90/18670	0.259045	0.632934	0.595087	BIN1/AKAP9/KCNRG	3
GO:0045598	regulation of fat cell differentiation	4/366	132/18670	0.260085	0.632934	0.595087	HNRNPU/FTO/CARM1/ZFP36	4
GO:0002699	positive regulation of immune effector process	6/366	219/18670	0.260313	0.632934	0.595087	SOCS5/MLH1/F2RL1/STAT6/MALT1/TICAM1	6
GO:0006338	chromatin remodeling	6/366	220/18670	0.263616	0.632934	0.595087	CBX3/CHD4/KDM6B/CHD3/MBD2/MBD3	6
GO:0009408	response to heat	5/366	176/18670	0.263651	0.632934	0.595087	DNAJB4/POLR2D/DNAJB6/POM121C/CREBBP	5
GO:0060401	cytosolic calcium ion transport	5/366	176/18670	0.263651	0.632934	0.595087	PKD2/SRI/SLC35G1/TPCN1/P2RX4	5
GO:0090316	positive regulation of intracellular protein transport	5/366	176/18670	0.263651	0.632934	0.595087	ICE1/HRAS/PMAIP1/GSK3A/HPS4	5
GO:0000731	DNA synthesis involved in DNA repair	2/366	51/18670	0.264139	0.632934	0.595087	ISG15/POLD3	2
GO:0002712	regulation of B cell mediated immunity	2/366	51/18670	0.264139	0.632934	0.595087	MLH1/STAT6	2
GO:0002889	regulation of immunoglobulin mediated immune response	2/366	51/18670	0.264139	0.632934	0.595087	MLH1/STAT6	2
GO:0030071	regulation of mitotic metaphase/anaphase transition	2/366	51/18670	0.264139	0.632934	0.595087	PLK1/CDC6	2
GO:0030834	regulation of actin filament depolymerization	2/366	51/18670	0.264139	0.632934	0.595087	F2RL1/CFL1	2
GO:0032206	positive regulation of telomere maintenance	2/366	51/18670	0.264139	0.632934	0.595087	GNL3/CCT8	2
GO:0045103	intermediate filament-based process	2/366	51/18670	0.264139	0.632934	0.595087	DNAJB6/EPPK1	2
GO:0048146	positive regulation of fibroblast proliferation	2/366	51/18670	0.264139	0.632934	0.595087	FOSL2/CDC6	2
GO:0048641	regulation of skeletal muscle tissue development	2/366	51/18670	0.264139	0.632934	0.595087	SIX4/DDX17	2
GO:0045638	negative regulation of myeloid cell differentiation	3/366	91/18670	0.26434	0.632934	0.595087	CTR9/CUL4A/ZFP36	3
GO:0048814	regulation of dendrite morphogenesis	3/366	91/18670	0.26434	0.632934	0.595087	RAPGEF2/CAPRIN1/CFL1	3
GO:1901992	positive regulation of mitotic cell cycle phase transition	3/366	91/18670	0.26434	0.632934	0.595087	CDC25C/CUL4A/CDC6	3
GO:0006941	striated muscle contraction	5/366	177/18670	0.267377	0.632934	0.595087	BIN1/SRI/AKAP9/GRK2/P2RX4	5
GO:0006301	postreplication repair	2/366	52/18670	0.271432	0.632934	0.595087	ISG15/POLD3	2
GO:0009620	response to fungus	2/366	52/18670	0.271432	0.632934	0.595087	JAGN1/MALT1	2
GO:0016447	somatic recombination of immunoglobulin gene segments	2/366	52/18670	0.271432	0.632934	0.595087	MLH1/STAT6	2
GO:0031529	ruffle organization	2/366	52/18670	0.271432	0.632934	0.595087	RAC1/HRAS	2
GO:1990089	response to nerve growth factor	2/366	52/18670	0.271432	0.632934	0.595087	RAPGEF2/FOXO3	2
GO:2000677	regulation of transcription regulatory region DNA binding	2/366	52/18670	0.271432	0.632934	0.595087	SRI/POU4F1	2
GO:0001977	renal system process involved in regulation of blood volume	1/366	16/18670	0.271598	0.632934	0.595087	F2RL1	1
GO:0002295	T-helper cell lineage commitment	1/366	16/18670	0.271598	0.632934	0.595087	STAT6	1
GO:0002739	regulation of cytokine secretion involved in immune response	1/366	16/18670	0.271598	0.632934	0.595087	F2RL1	1
GO:0006047	UDP-N-acetylglucosamine metabolic process	1/366	16/18670	0.271598	0.632934	0.595087	PGM3	1
GO:0014067	negative regulation of phosphatidylinositol 3-kinase signaling	1/366	16/18670	0.271598	0.632934	0.595087	BTN2A2	1
GO:0014744	positive regulation of muscle adaptation	1/366	16/18670	0.271598	0.632934	0.595087	FOXO3	1
GO:0016074	snoRNA metabolic process	1/366	16/18670	0.271598	0.632934	0.595087	TENT4B	1
GO:0019372	lipoxygenase pathway	1/366	16/18670	0.271598	0.632934	0.595087	PON2	1
GO:0021534	cell proliferation in hindbrain	1/366	16/18670	0.271598	0.632934	0.595087	PSMG1	1
GO:0030033	microvillus assembly	1/366	16/18670	0.271598	0.632934	0.595087	RAPGEF2	1
GO:0030397	membrane disassembly	1/366	16/18670	0.271598	0.632934	0.595087	PLK1	1
GO:0030575	nuclear body organization	1/366	16/18670	0.271598	0.632934	0.595087	SERBP1	1
GO:0032225	regulation of synaptic transmission, dopaminergic	1/366	16/18670	0.271598	0.632934	0.595087	ARRB2	1
GO:0032305	positive regulation of icosanoid secretion	1/366	16/18670	0.271598	0.632934	0.595087	P2RX4	1
GO:0032695	negative regulation of interleukin-12 production	1/366	16/18670	0.271598	0.632934	0.595087	ARRB2	1
GO:0035372	protein localization to microtubule	1/366	16/18670	0.271598	0.632934	0.595087	HNRNPU	1
GO:0035970	peptidyl-threonine dephosphorylation	1/366	16/18670	0.271598	0.632934	0.595087	DUSP5	1
GO:0042033	chemokine biosynthetic process	1/366	16/18670	0.271598	0.632934	0.595087	TICAM1	1
GO:0043981	histone H4-K5 acetylation	1/366	16/18670	0.271598	0.632934	0.595087	JADE1	1
GO:0043982	histone H4-K8 acetylation	1/366	16/18670	0.271598	0.632934	0.595087	JADE1	1
GO:0044065	regulation of respiratory system process	1/366	16/18670	0.271598	0.632934	0.595087	FTO	1
GO:0044794	positive regulation by host of viral process	1/366	16/18670	0.271598	0.632934	0.595087	CFL1	1
GO:0044849	estrous cycle	1/366	16/18670	0.271598	0.632934	0.595087	NCOR2	1
GO:0045116	protein neddylation	1/366	16/18670	0.271598	0.632934	0.595087	UBE2M	1
GO:0045623	negative regulation of T-helper cell differentiation	1/366	16/18670	0.271598	0.632934	0.595087	SOCS5	1
GO:0046325	negative regulation of glucose import	1/366	16/18670	0.271598	0.632934	0.595087	GSK3A	1
GO:0050655	dermatan sulfate proteoglycan metabolic process	1/366	16/18670	0.271598	0.632934	0.595087	CSGALNACT1	1
GO:0050711	negative regulation of interleukin-1 secretion	1/366	16/18670	0.271598	0.632934	0.595087	CARD8	1
GO:0050755	chemokine metabolic process	1/366	16/18670	0.271598	0.632934	0.595087	TICAM1	1
GO:0050774	negative regulation of dendrite morphogenesis	1/366	16/18670	0.271598	0.632934	0.595087	RAPGEF2	1
GO:0051081	nuclear envelope disassembly	1/366	16/18670	0.271598	0.632934	0.595087	PLK1	1
GO:0051238	sequestering of metal ion	1/366	16/18670	0.271598	0.632934	0.595087	SRI	1
GO:0051447	negative regulation of meiotic cell cycle	1/366	16/18670	0.271598	0.632934	0.595087	RAD1	1
GO:0051503	adenine nucleotide transport	1/366	16/18670	0.271598	0.632934	0.595087	SLC25A25	1
GO:0051571	positive regulation of histone H3-K4 methylation	1/366	16/18670	0.271598	0.632934	0.595087	CTR9	1
GO:0051923	sulfation	1/366	16/18670	0.271598	0.632934	0.595087	CHSY1	1
GO:0055012	ventricular cardiac muscle cell differentiation	1/366	16/18670	0.271598	0.632934	0.595087	RXRA	1
GO:0055119	relaxation of cardiac muscle	1/366	16/18670	0.271598	0.632934	0.595087	P2RX4	1
GO:0061158	3'-UTR-mediated mRNA destabilization	1/366	16/18670	0.271598	0.632934	0.595087	ZFP36	1
GO:0061548	ganglion development	1/366	16/18670	0.271598	0.632934	0.595087	SIX4	1
GO:0070293	renal absorption	1/366	16/18670	0.271598	0.632934	0.595087	SGK1	1
GO:0071380	cellular response to prostaglandin E stimulus	1/366	16/18670	0.271598	0.632934	0.595087	GNB1	1
GO:0071545	inositol phosphate catabolic process	1/366	16/18670	0.271598	0.632934	0.595087	INPP5E	1
GO:0072176	nephric duct development	1/366	16/18670	0.271598	0.632934	0.595087	PKD2	1
GO:0072189	ureter development	1/366	16/18670	0.271598	0.632934	0.595087	LZTS2	1
GO:0080182	histone H3-K4 trimethylation	1/366	16/18670	0.271598	0.632934	0.595087	CTR9	1
GO:0090083	regulation of inclusion body assembly	1/366	16/18670	0.271598	0.632934	0.595087	DNAJB6	1
GO:1900451	positive regulation of glutamate receptor signaling pathway	1/366	16/18670	0.271598	0.632934	0.595087	NECAB2	1
GO:1903830	magnesium ion transmembrane transport	1/366	16/18670	0.271598	0.632934	0.595087	ZDHHC17	1
GO:1905153	regulation of membrane invagination	1/366	16/18670	0.271598	0.632934	0.595087	F2RL1	1
GO:2000369	regulation of clathrin-dependent endocytosis	1/366	16/18670	0.271598	0.632934	0.595087	SMAP1	1
GO:2001224	positive regulation of neuron migration	1/366	16/18670	0.271598	0.632934	0.595087	RAPGEF2	1
GO:0006979	response to oxidative stress	11/366	451/18670	0.272313	0.634203	0.59628	DHCR24/NR4A2/ALS2/PKD2/MAPK9/FOXO3/PON2/ENDOG/STAT6/KDM6B/P4HB	11
GO:0001889	liver development	4/366	135/18670	0.273069	0.634292	0.596364	PKD2/RB1CC1/E2F7/PKM	4
GO:0030010	establishment of cell polarity	4/366	135/18670	0.273069	0.634292	0.596364	FAM89B/CFL1/PLK1/MISP	4
GO:0050921	positive regulation of chemotaxis	4/366	135/18670	0.273069	0.634292	0.596364	F2RL1/RAC1/P2RX4/PRKD2	4
GO:0031668	cellular response to extracellular stimulus	7/366	268/18670	0.273789	0.634292	0.596364	EIF2AK3/NR4A2/SIK2/HSP90B1/P2RX4/PMAIP1/USF2	7
GO:0006479	protein methylation	5/366	179/18670	0.274864	0.634292	0.596364	KDM3A/WDR5B/CTR9/KMT5B/CARM1	5
GO:0006611	protein export from nucleus	5/366	179/18670	0.274864	0.634292	0.596364	ZC3H11A/SRSF7/POLR2D/POM121C/DDX19B	5
GO:0008064	regulation of actin polymerization or depolymerization	5/366	179/18670	0.274864	0.634292	0.596364	BIN1/F2RL1/JMY/ARPC5L/CFL1	5
GO:0008213	protein alkylation	5/366	179/18670	0.274864	0.634292	0.596364	KDM3A/WDR5B/CTR9/KMT5B/CARM1	5
GO:0008361	regulation of cell size	5/366	179/18670	0.274864	0.634292	0.596364	RAC1/NRCAM/RB1CC1/SLC12A4/SLC12A5	5
GO:2001235	positive regulation of apoptotic signaling pathway	5/366	179/18670	0.274864	0.634292	0.596364	MAPK9/PPP2R1B/RPL26/PMAIP1/GSK3A	5
GO:0036473	cell death in response to oxidative stress	3/366	93/18670	0.274967	0.634292	0.596364	FOXO3/ENDOG/P4HB	3
GO:0046634	regulation of alpha-beta T cell activation	3/366	93/18670	0.274967	0.634292	0.596364	SOCS5/MALT1/SOCS1	3
GO:0062207	regulation of pattern recognition receptor signaling pathway	3/366	93/18670	0.274967	0.634292	0.596364	F2RL1/ARRB2/TICAM1	3
GO:0009416	response to light stimulus	8/366	314/18670	0.275461	0.634292	0.596364	GNB1/XPC/POLD3/RIC8A/CREBBP/RPL26/GNA11/CEP250	8
GO:0070085	glycosylation	7/366	269/18670	0.27683	0.634292	0.596364	B3GALT6/TMEM59/B3GNT5/PGM3/GALNT11/DOLK/C1GALT1C1	7
GO:0097191	extrinsic apoptotic signaling pathway	6/366	224/18670	0.276932	0.634292	0.596364	FOXO3/RB1CC1/YAP1/PPP2R1B/PMAIP1/GSK3A	6
GO:0030832	regulation of actin filament length	5/366	180/18670	0.278624	0.634292	0.596364	BIN1/F2RL1/JMY/ARPC5L/CFL1	5
GO:0000387	spliceosomal snRNP assembly	2/366	53/18670	0.278723	0.634292	0.596364	GEMIN5/AAR2	2
GO:0031638	zymogen activation	2/366	53/18670	0.278723	0.634292	0.596364	DHCR24/TBC1D10A	2
GO:0032715	negative regulation of interleukin-6 production	2/366	53/18670	0.278723	0.634292	0.596364	SOCS5/ARRB2	2
GO:0050702	interleukin-1 beta secretion	2/366	53/18670	0.278723	0.634292	0.596364	F2RL1/CARD8	2
GO:1902099	regulation of metaphase/anaphase transition of cell cycle	2/366	53/18670	0.278723	0.634292	0.596364	PLK1/CDC6	2
GO:1902475	L-alpha-amino acid transmembrane transport	2/366	53/18670	0.278723	0.634292	0.596364	SLC3A2/SLC38A1	2
GO:0000726	non-recombinational repair	3/366	94/18670	0.280298	0.634292	0.596364	MLH1/MRNIP/XRCC6	3
GO:0060993	kidney morphogenesis	3/366	94/18670	0.280298	0.634292	0.596364	PKD2/LZTS2/SIX4	3
GO:1901216	positive regulation of neuron death	3/366	94/18670	0.280298	0.634292	0.596364	FOXO3/PICALM/UBE2M	3
GO:0034605	cellular response to heat	4/366	137/18670	0.281787	0.634292	0.596364	POLR2D/DNAJB6/POM121C/CREBBP	4
GO:0002285	lymphocyte activation involved in immune response	5/366	181/18670	0.282394	0.634292	0.596364	SOCS5/MLH1/F2RL1/STAT6/MALT1	5
GO:0034249	negative regulation of cellular amide metabolic process	6/366	226/18670	0.283649	0.634292	0.596364	EIF2AK3/BIN1/CAPRIN1/FTO/ZFP36/CNOT3	6
GO:0070371	ERK1 and ERK2 cascade	8/366	317/18670	0.283911	0.634292	0.596364	RAPGEF2/F2RL1/BTN2A2/NOD1/HRAS/NECAB2/ARRB2/PRKD2	8
GO:0019216	regulation of lipid metabolic process	10/366	410/18670	0.285459	0.634292	0.596364	SOCS5/ABHD6/RXRA/GOLM1/NCOR2/IRS2/CHRM5/CREBBP/CARM1/SOCS1	10
GO:0002832	negative regulation of response to biotic stimulus	3/366	95/18670	0.285637	0.634292	0.596364	RNF26/ARRB2/CARD8	3
GO:0060337	type I interferon signaling pathway	3/366	95/18670	0.285637	0.634292	0.596364	ISG15/OAS1/MX2	3
GO:0071357	cellular response to type I interferon	3/366	95/18670	0.285637	0.634292	0.596364	ISG15/OAS1/MX2	3
GO:0110020	regulation of actomyosin structure organization	3/366	95/18670	0.285637	0.634292	0.596364	STMN1/RAC1/PPFIA1	3
GO:0001522	pseudouridine synthesis	1/366	17/18670	0.285889	0.634292	0.596364	NOP10	1
GO:0003184	pulmonary valve morphogenesis	1/366	17/18670	0.285889	0.634292	0.596364	SMAD6	1
GO:0006266	DNA ligation	1/366	17/18670	0.285889	0.634292	0.596364	XRCC6	1
GO:0006474	N-terminal protein amino acid acetylation	1/366	17/18670	0.285889	0.634292	0.596364	CREBBP	1
GO:0006595	polyamine metabolic process	1/366	17/18670	0.285889	0.634292	0.596364	DHPS	1
GO:0006740	NADPH regeneration	1/366	17/18670	0.285889	0.634292	0.596364	PGD	1
GO:0006978	DNA damage response, signal transduction by p53 class mediator resulting in transcription of p21 class mediator	1/366	17/18670	0.285889	0.634292	0.596364	RPL26	1
GO:0010224	response to UV-B	1/366	17/18670	0.285889	0.634292	0.596364	XPC	1
GO:0010744	positive regulation of macrophage derived foam cell differentiation	1/366	17/18670	0.285889	0.634292	0.596364	MAPK9	1
GO:0015693	magnesium ion transport	1/366	17/18670	0.285889	0.634292	0.596364	ZDHHC17	1
GO:0015732	prostaglandin transport	1/366	17/18670	0.285889	0.634292	0.596364	P2RX4	1
GO:0015868	purine ribonucleotide transport	1/366	17/18670	0.285889	0.634292	0.596364	SLC25A25	1
GO:0018027	peptidyl-lysine dimethylation	1/366	17/18670	0.285889	0.634292	0.596364	KDM3A	1
GO:0042953	lipoprotein transport	1/366	17/18670	0.285889	0.634292	0.596364	ZDHHC17	1
GO:0043373	CD4-positive, alpha-beta T cell lineage commitment	1/366	17/18670	0.285889	0.634292	0.596364	STAT6	1
GO:0044872	lipoprotein localization	1/366	17/18670	0.285889	0.634292	0.596364	ZDHHC17	1
GO:0045324	late endosome to vacuole transport	1/366	17/18670	0.285889	0.634292	0.596364	TMEM50B	1
GO:0045725	positive regulation of glycogen biosynthetic process	1/366	17/18670	0.285889	0.634292	0.596364	IRS2	1
GO:0050884	neuromuscular process controlling posture	1/366	17/18670	0.285889	0.634292	0.596364	POU4F1	1
GO:0051709	regulation of killing of cells of other organism	1/366	17/18670	0.285889	0.634292	0.596364	F2RL1	1
GO:0060263	regulation of respiratory burst	1/366	17/18670	0.285889	0.634292	0.596364	RAC1	1
GO:0061298	retina vasculature development in camera-type eye	1/366	17/18670	0.285889	0.634292	0.596364	FZD4	1
GO:0061577	calcium ion transmembrane transport via high voltage-gated calcium channel	1/366	17/18670	0.285889	0.634292	0.596364	BIN1	1
GO:0061687	detoxification of inorganic compound	1/366	17/18670	0.285889	0.634292	0.596364	MT1X	1
GO:0062033	positive regulation of mitotic sister chromatid segregation	1/366	17/18670	0.285889	0.634292	0.596364	HNRNPU	1
GO:0097107	postsynaptic density assembly	1/366	17/18670	0.285889	0.634292	0.596364	LRFN4	1
GO:0097501	stress response to metal ion	1/366	17/18670	0.285889	0.634292	0.596364	MT1X	1
GO:1900363	regulation of mRNA polyadenylation	1/366	17/18670	0.285889	0.634292	0.596364	CTR9	1
GO:1902683	regulation of receptor localization to synapse	1/366	17/18670	0.285889	0.634292	0.596364	HRAS	1
GO:1903975	regulation of glial cell migration	1/366	17/18670	0.285889	0.634292	0.596364	P2RX4	1
GO:1904948	midbrain dopaminergic neuron differentiation	1/366	17/18670	0.285889	0.634292	0.596364	NR4A2	1
GO:2000001	regulation of DNA damage checkpoint	1/366	17/18670	0.285889	0.634292	0.596364	CUL4A	1
GO:1902105	regulation of leukocyte differentiation	7/366	272/18670	0.286002	0.634292	0.596364	SOCS5/BTN2A2/POU4F1/CUL4A/MALT1/GNAS/SOCS1	7
GO:0002763	positive regulation of myeloid leukocyte differentiation	2/366	54/18670	0.286009	0.634292	0.596364	POU4F1/GNAS	2
GO:0007091	metaphase/anaphase transition of mitotic cell cycle	2/366	54/18670	0.286009	0.634292	0.596364	PLK1/CDC6	2
GO:0030042	actin filament depolymerization	2/366	54/18670	0.286009	0.634292	0.596364	F2RL1/CFL1	2
GO:0043392	negative regulation of DNA binding	2/366	54/18670	0.286009	0.634292	0.596364	SRI/ZFP90	2
GO:0051290	protein heterotetramerization	2/366	54/18670	0.286009	0.634292	0.596364	PKD2/XRCC6	2
GO:0051353	positive regulation of oxidoreductase activity	2/366	54/18670	0.286009	0.634292	0.596364	ABL2/NOD1	2
GO:0090329	regulation of DNA-dependent DNA replication	2/366	54/18670	0.286009	0.634292	0.596364	E2F7/DONSON	2
GO:0097345	mitochondrial outer membrane permeabilization	2/366	54/18670	0.286009	0.634292	0.596364	PMAIP1/GSK3A	2
GO:0008584	male gonad development	4/366	138/18670	0.286162	0.634292	0.596364	RAB13/ASPM/FNDC3A/SIX4	4
GO:0009308	amine metabolic process	4/366	138/18670	0.286162	0.634292	0.596364	PSMD4/PSMB4/NR4A2/DHPS	4
GO:0046631	alpha-beta T cell activation	4/366	138/18670	0.286162	0.634292	0.596364	SOCS5/STAT6/MALT1/SOCS1	4
GO:0061008	hepaticobiliary system development	4/366	138/18670	0.286162	0.634292	0.596364	PKD2/RB1CC1/E2F7/PKM	4
GO:0061138	morphogenesis of a branching epithelium	5/366	182/18670	0.286174	0.634292	0.596364	HOXD13/PKD2/RXRA/YAP1/SIX4	5
GO:0061448	connective tissue development	7/366	273/18670	0.289076	0.638379	0.600206	EIF2AK3/CSGALNACT1/SLC25A25/CHSY1/FTO/CARM1/GNAS	7
GO:0038061	NIK/NF-kappaB signaling	5/366	183/18670	0.289964	0.638379	0.600206	PSMD4/PSMB4/NOD1/LITAF/MALT1	5
GO:0006333	chromatin assembly or disassembly	6/366	228/18670	0.290402	0.638379	0.600206	KAT6B/NAP1L4/CHD3/MBD2/MBD3/TSPY26P	6
GO:0007189	adenylate cyclase-activating G protein-coupled receptor signaling pathway	4/366	139/18670	0.290546	0.638379	0.600206	GNB1/RAPGEF2/GSK3A/GNAS	4
GO:0033135	regulation of peptidyl-serine phosphorylation	4/366	139/18670	0.290546	0.638379	0.600206	AKAP9/TNKS1BP1/ARRB2/PRKD2	4
GO:0045580	regulation of T cell differentiation	4/366	139/18670	0.290546	0.638379	0.600206	SOCS5/BTN2A2/MALT1/SOCS1	4
GO:0046546	development of primary male sexual characteristics	4/366	139/18670	0.290546	0.638379	0.600206	RAB13/ASPM/FNDC3A/SIX4	4
GO:0008585	female gonad development	3/366	96/18670	0.290986	0.638379	0.600206	FOXO3/FZD4/ARRB2	3
GO:0032755	positive regulation of interleukin-6 production	3/366	96/18670	0.290986	0.638379	0.600206	F2RL1/NOD1/TICAM1	3
GO:0048010	vascular endothelial growth factor receptor signaling pathway	3/366	96/18670	0.290986	0.638379	0.600206	RAC1/FZD4/PRKD2	3
GO:0090277	positive regulation of peptide hormone secretion	3/366	96/18670	0.290986	0.638379	0.600206	RAC1/SRI/IRS2	3
GO:0060271	cilium assembly	9/366	366/18670	0.291752	0.638379	0.600206	TUBA4A/CEP63/AKAP9/GALNT11/RILPL1/PLK1/CEP250/CFAP298/CEP89	9
GO:0001541	ovarian follicle development	2/366	55/18670	0.293287	0.638379	0.600206	FOXO3/ARRB2	2
GO:0003229	ventricular cardiac muscle tissue development	2/366	55/18670	0.293287	0.638379	0.600206	RXRA/POU4F1	2
GO:0006383	transcription by RNA polymerase III	2/366	55/18670	0.293287	0.638379	0.600206	ICE1/NAB2	2
GO:0032613	interleukin-10 production	2/366	55/18670	0.293287	0.638379	0.600206	ISG15/F2RL1	2
GO:0043551	regulation of phosphatidylinositol 3-kinase activity	2/366	55/18670	0.293287	0.638379	0.600206	SOCS5/SOCS1	2
GO:0044380	protein localization to cytoskeleton	2/366	55/18670	0.293287	0.638379	0.600206	HNRNPU/CEP250	2
GO:0045620	negative regulation of lymphocyte differentiation	2/366	55/18670	0.293287	0.638379	0.600206	SOCS5/SOCS1	2
GO:0070830	bicellular tight junction assembly	2/366	55/18670	0.293287	0.638379	0.600206	RAB13/AFDN	2
GO:0098900	regulation of action potential	2/366	55/18670	0.293287	0.638379	0.600206	BIN1/AKAP9	2
GO:0022618	ribonucleoprotein complex assembly	6/366	229/18670	0.293791	0.638379	0.600206	POLR2D/GEMIN5/SCAF11/RPL6/AAR2/EIF2S3	6
GO:0006470	protein dephosphorylation	8/366	321/18670	0.295282	0.638379	0.600206	BOD1L1/CDC25C/PPP1R35/DUSP5/PPP2R1B/HSP90B1/PPP4R1/URI1	8
GO:0007059	chromosome segregation	8/366	321/18670	0.295282	0.638379	0.600206	HNRNPU/MLH1/SMC4/NCAPG/HELQ/MLH3/PLK1/CDC6	8
GO:0007568	aging	8/366	321/18670	0.295282	0.638379	0.600206	FOXO3/ENDOG/HRAS/PICALM/LITAF/MBD2/CARM1/MBD3	8
GO:0046486	glycerolipid metabolic process	10/366	414/18670	0.29545	0.638379	0.600206	SOCS5/DBI/ABHD6/INPP5E/PTDSS2/ABHD4/CHRM5/PLEKHA4/CRLS1/SOCS1	10
GO:0032231	regulation of actin filament bundle assembly	3/366	97/18670	0.296341	0.638379	0.600206	STMN1/RAC1/PPFIA1	3
GO:1902882	regulation of response to oxidative stress	3/366	97/18670	0.296341	0.638379	0.600206	FOXO3/ENDOG/P4HB	3
GO:2001022	positive regulation of response to DNA damage stimulus	3/366	97/18670	0.296341	0.638379	0.600206	MRNIP/RPL26/PMAIP1	3
GO:0009743	response to carbohydrate	6/366	230/18670	0.297189	0.638379	0.600206	JAGN1/FOXO3/RAC1/SRI/ENDOG/IRS2	6
GO:1902275	regulation of chromatin organization	5/366	185/18670	0.297569	0.638379	0.600206	HNRNPU/KDM3A/CTR9/BRD7/PRKD2	5
GO:0009411	response to UV	4/366	141/18670	0.299342	0.638379	0.600206	XPC/POLD3/CREBBP/RPL26	4
GO:0001911	negative regulation of leukocyte mediated cytotoxicity	1/366	18/18670	0.299901	0.638379	0.600206	ARRB2	1
GO:0002902	regulation of B cell apoptotic process	1/366	18/18670	0.299901	0.638379	0.600206	IRS2	1
GO:0007194	negative regulation of adenylate cyclase activity	1/366	18/18670	0.299901	0.638379	0.600206	AKAP9	1
GO:0007221	positive regulation of transcription of Notch receptor target	1/366	18/18670	0.299901	0.638379	0.600206	CREBBP	1
GO:0007250	activation of NF-kappaB-inducing kinase activity	1/366	18/18670	0.299901	0.638379	0.600206	MALT1	1
GO:0009084	glutamine family amino acid biosynthetic process	1/366	18/18670	0.299901	0.638379	0.600206	ALDH18A1	1
GO:0015865	purine nucleotide transport	1/366	18/18670	0.299901	0.638379	0.600206	SLC25A25	1
GO:0016446	somatic hypermutation of immunoglobulin genes	1/366	18/18670	0.299901	0.638379	0.600206	MLH1	1
GO:0031065	positive regulation of histone deacetylation	1/366	18/18670	0.299901	0.638379	0.600206	PRKD2	1
GO:0031998	regulation of fatty acid beta-oxidation	1/366	18/18670	0.299901	0.638379	0.600206	IRS2	1
GO:0032968	positive regulation of transcription elongation from RNA polymerase II promoter	1/366	18/18670	0.299901	0.638379	0.600206	CTR9	1
GO:0036148	phosphatidylglycerol acyl-chain remodeling	1/366	18/18670	0.299901	0.638379	0.600206	CRLS1	1
GO:0042772	DNA damage response, signal transduction resulting in transcription	1/366	18/18670	0.299901	0.638379	0.600206	RPL26	1
GO:0043555	regulation of translation in response to stress	1/366	18/18670	0.299901	0.638379	0.600206	EIF2AK3	1
GO:0045056	transcytosis	1/366	18/18670	0.299901	0.638379	0.600206	PICALM	1
GO:0046459	short-chain fatty acid metabolic process	1/366	18/18670	0.299901	0.638379	0.600206	OXSM	1
GO:0048268	clathrin coat assembly	1/366	18/18670	0.299901	0.638379	0.600206	PICALM	1
GO:0048339	paraxial mesoderm development	1/366	18/18670	0.299901	0.638379	0.600206	YAP1	1
GO:0050908	detection of light stimulus involved in visual perception	1/366	18/18670	0.299901	0.638379	0.600206	CEP250	1
GO:0050962	detection of light stimulus involved in sensory perception	1/366	18/18670	0.299901	0.638379	0.600206	CEP250	1
GO:0070200	establishment of protein localization to telomere	1/366	18/18670	0.299901	0.638379	0.600206	CCT8	1
GO:0070875	positive regulation of glycogen metabolic process	1/366	18/18670	0.299901	0.638379	0.600206	IRS2	1
GO:0071605	monocyte chemotactic protein-1 production	1/366	18/18670	0.299901	0.638379	0.600206	SOCS5	1
GO:0071637	regulation of monocyte chemotactic protein-1 production	1/366	18/18670	0.299901	0.638379	0.600206	SOCS5	1
GO:0072079	nephron tubule formation	1/366	18/18670	0.299901	0.638379	0.600206	SIX4	1
GO:0090190	positive regulation of branching involved in ureteric bud morphogenesis	1/366	18/18670	0.299901	0.638379	0.600206	SIX4	1
GO:0090196	regulation of chemokine secretion	1/366	18/18670	0.299901	0.638379	0.600206	F2RL1	1
GO:1900153	positive regulation of nuclear-transcribed mRNA catabolic process, deadenylation-dependent decay	1/366	18/18670	0.299901	0.638379	0.600206	ZFP36	1
GO:1902001	fatty acid transmembrane transport	1/366	18/18670	0.299901	0.638379	0.600206	IRS2	1
GO:1902165	regulation of intrinsic apoptotic signaling pathway in response to DNA damage by p53 class mediator	1/366	18/18670	0.299901	0.638379	0.600206	RPL26	1
GO:1903019	negative regulation of glycoprotein metabolic process	1/366	18/18670	0.299901	0.638379	0.600206	TMEM59	1
GO:1905276	regulation of epithelial tube formation	1/366	18/18670	0.299901	0.638379	0.600206	SIX4	1
GO:2000047	regulation of cell-cell adhesion mediated by cadherin	1/366	18/18670	0.299901	0.638379	0.600206	AFDN	1
GO:2000193	positive regulation of fatty acid transport	1/366	18/18670	0.299901	0.638379	0.600206	P2RX4	1
GO:2000319	regulation of T-helper 17 cell differentiation	1/366	18/18670	0.299901	0.638379	0.600206	MALT1	1
GO:2000479	regulation of cAMP-dependent protein kinase activity	1/366	18/18670	0.299901	0.638379	0.600206	RAPGEF2	1
GO:0044784	metaphase/anaphase transition of cell cycle	2/366	56/18670	0.300555	0.638379	0.600206	PLK1/CDC6	2
GO:0051568	histone H3-K4 methylation	2/366	56/18670	0.300555	0.638379	0.600206	WDR5B/CTR9	2
GO:0090183	regulation of kidney development	2/366	56/18670	0.300555	0.638379	0.600206	YAP1/SIX4	2
GO:0120192	tight junction assembly	2/366	56/18670	0.300555	0.638379	0.600206	RAB13/AFDN	2
GO:1905515	non-motile cilium assembly	2/366	56/18670	0.300555	0.638379	0.600206	CEP250/CEP89	2
GO:0030038	contractile actin filament bundle assembly	3/366	98/18670	0.301702	0.638989	0.60078	STMN1/RAC1/PPFIA1	3
GO:0043149	stress fiber assembly	3/366	98/18670	0.301702	0.638989	0.60078	STMN1/RAC1/PPFIA1	3
GO:0043473	pigmentation	3/366	98/18670	0.301702	0.638989	0.60078	KIF13A/GNA11/HPS4	3
GO:0050848	regulation of calcium-mediated signaling	3/366	98/18670	0.301702	0.638989	0.60078	PKD2/SRI/P2RX4	3
GO:2001243	negative regulation of intrinsic apoptotic signaling pathway	3/366	98/18670	0.301702	0.638989	0.60078	TXNDC12/DDIAS/URI1	3
GO:0050871	positive regulation of B cell activation	4/366	142/18670	0.303753	0.6426	0.604175	MLH1/STAT6/IRS2/TICAM1	4
GO:0072006	nephron development	4/366	142/18670	0.303753	0.6426	0.604175	PKD2/LZTS2/YAP1/SIX4	4
GO:0000302	response to reactive oxygen species	6/366	232/18670	0.304006	0.642769	0.604334	PKD2/MAPK9/FOXO3/ENDOG/STAT6/KDM6B	6
GO:0016050	vesicle organization	8/366	325/18670	0.306759	0.644087	0.605573	CNIH3/ALS2/KIF13A/PICALM/RNF26/VPS37B/VPS39/HPS4	8
GO:0030838	positive regulation of actin filament polymerization	3/366	99/18670	0.307068	0.644087	0.605573	BIN1/JMY/ARPC5L	3
GO:0006790	sulfur compound metabolic process	9/366	372/18670	0.307809	0.644087	0.605573	B3GALT6/MAT2A/DBI/OXSM/ACOT13/CSGALNACT1/NDST2/CHSY1/GAMT	9
GO:0002886	regulation of myeloid leukocyte mediated immunity	2/366	57/18670	0.307811	0.644087	0.605573	F2RL1/TICAM1	2
GO:0010965	regulation of mitotic sister chromatid separation	2/366	57/18670	0.307811	0.644087	0.605573	PLK1/CDC6	2
GO:0018208	peptidyl-proline modification	2/366	57/18670	0.307811	0.644087	0.605573	P4HB/PIN4	2
GO:0043525	positive regulation of neuron apoptotic process	2/366	57/18670	0.307811	0.644087	0.605573	FOXO3/UBE2M	2
GO:0051310	metaphase plate congression	2/366	57/18670	0.307811	0.644087	0.605573	HNRNPU/MLH1	2
GO:0075733	intracellular transport of virus	2/366	57/18670	0.307811	0.644087	0.605573	POM121C/VPS37B	2
GO:2000272	negative regulation of signaling receptor activity	2/366	57/18670	0.307811	0.644087	0.605573	SOCS5/MTRNR2L4	2
GO:0030879	mammary gland development	4/366	143/18670	0.30817	0.644087	0.605573	STAT6/NCOR2/IRS2/USF2	4
GO:0031056	regulation of histone modification	4/366	143/18670	0.30817	0.644087	0.605573	KDM3A/CTR9/BRD7/PRKD2	4
GO:0048813	dendrite morphogenesis	4/366	143/18670	0.30817	0.644087	0.605573	RAPGEF2/CAPRIN1/CFL1/PICALM	4
GO:0006367	transcription initiation from RNA polymerase II promoter	5/366	188/18670	0.309038	0.644087	0.605573	POLR2D/NR4A2/RXRA/YAP1/CREBBP	5
GO:0002181	cytoplasmic translation	3/366	100/18670	0.312437	0.644087	0.605573	RPL6/RPL26/EIF2S3	3
GO:0007200	phospholipase C-activating G protein-coupled receptor signaling pathway	3/366	100/18670	0.312437	0.644087	0.605573	GNB1/F2RL1/GNA11	3
GO:0034446	substrate adhesion-dependent cell spreading	3/366	100/18670	0.312437	0.644087	0.605573	SRGAP2/RAC1/FZD4	3
GO:0036503	ERAD pathway	3/366	100/18670	0.312437	0.644087	0.605573	DNAJC10/HSP90B1/USP14	3
GO:0055024	regulation of cardiac muscle tissue development	3/366	100/18670	0.312437	0.644087	0.605573	YAP1/ARRB2/GSK3A	3
GO:0060079	excitatory postsynaptic potential	3/366	100/18670	0.312437	0.644087	0.605573	P2RX4/ARRB2/GSK3A	3
GO:0070498	interleukin-1-mediated signaling pathway	3/366	100/18670	0.312437	0.644087	0.605573	PSMD4/PSMB4/NOD1	3
GO:0000819	sister chromatid segregation	5/366	189/18670	0.312875	0.644087	0.605573	HNRNPU/SMC4/NCAPG/PLK1/CDC6	5
GO:0001832	blastocyst growth	1/366	19/18670	0.313639	0.644087	0.605573	CTR9	1
GO:0001991	regulation of systemic arterial blood pressure by circulatory renin-angiotensin	1/366	19/18670	0.313639	0.644087	0.605573	F2RL1	1
GO:0002363	alpha-beta T cell lineage commitment	1/366	19/18670	0.313639	0.644087	0.605573	STAT6	1
GO:0002566	somatic diversification of immune receptors via somatic mutation	1/366	19/18670	0.313639	0.644087	0.605573	MLH1	1
GO:0002726	positive regulation of T cell cytokine production	1/366	19/18670	0.313639	0.644087	0.605573	MALT1	1
GO:0006488	dolichol-linked oligosaccharide biosynthetic process	1/366	19/18670	0.313639	0.644087	0.605573	DOLK	1
GO:0007096	regulation of exit from mitosis	1/366	19/18670	0.313639	0.644087	0.605573	KNTC1	1
GO:0016048	detection of temperature stimulus	1/366	19/18670	0.313639	0.644087	0.605573	ARRB2	1
GO:0016075	rRNA catabolic process	1/366	19/18670	0.313639	0.644087	0.605573	TRIR	1
GO:0030150	protein import into mitochondrial matrix	1/366	19/18670	0.313639	0.644087	0.605573	GRPEL2	1
GO:0030949	positive regulation of vascular endothelial growth factor receptor signaling pathway	1/366	19/18670	0.313639	0.644087	0.605573	PRKD2	1
GO:0032303	regulation of icosanoid secretion	1/366	19/18670	0.313639	0.644087	0.605573	P2RX4	1
GO:0032930	positive regulation of superoxide anion generation	1/366	19/18670	0.313639	0.644087	0.605573	F2RL1	1
GO:0034063	stress granule assembly	1/366	19/18670	0.313639	0.644087	0.605573	ATXN2	1
GO:0045076	regulation of interleukin-2 biosynthetic process	1/366	19/18670	0.313639	0.644087	0.605573	ZFP36	1
GO:0045947	negative regulation of translational initiation	1/366	19/18670	0.313639	0.644087	0.605573	EIF2AK3	1
GO:0048025	negative regulation of mRNA splicing, via spliceosome	1/366	19/18670	0.313639	0.644087	0.605573	SRSF7	1
GO:0051546	keratinocyte migration	1/366	19/18670	0.313639	0.644087	0.605573	EPPK1	1
GO:0052695	cellular glucuronidation	1/366	19/18670	0.313639	0.644087	0.605573	ABHD10	1
GO:0061081	positive regulation of myeloid leukocyte cytokine production involved in immune response	1/366	19/18670	0.313639	0.644087	0.605573	TICAM1	1
GO:0070989	oxidative demethylation	1/366	19/18670	0.313639	0.644087	0.605573	FTO	1
GO:0071800	podosome assembly	1/366	19/18670	0.313639	0.644087	0.605573	MAPK9	1
GO:0090201	negative regulation of release of cytochrome c from mitochondria	1/366	19/18670	0.313639	0.644087	0.605573	ARRB2	1
GO:0098581	detection of external biotic stimulus	1/366	19/18670	0.313639	0.644087	0.605573	NOD1	1
GO:0098911	regulation of ventricular cardiac muscle cell action potential	1/366	19/18670	0.313639	0.644087	0.605573	BIN1	1
GO:1902170	cellular response to reactive nitrogen species	1/366	19/18670	0.313639	0.644087	0.605573	STAT6	1
GO:1903798	regulation of production of miRNAs involved in gene silencing by miRNA	1/366	19/18670	0.313639	0.644087	0.605573	NCOR2	1
GO:1904683	regulation of metalloendopeptidase activity	1/366	19/18670	0.313639	0.644087	0.605573	PICALM	1
GO:2000251	positive regulation of actin cytoskeleton reorganization	1/366	19/18670	0.313639	0.644087	0.605573	HRAS	1
GO:2000696	regulation of epithelial cell differentiation involved in kidney development	1/366	19/18670	0.313639	0.644087	0.605573	YAP1	1
GO:0046777	protein autophosphorylation	6/366	235/18670	0.314283	0.644849	0.606289	ABL2/EIF2AK3/SIK2/TNKS1BP1/TAOK3/PRKD2	6
GO:0010676	positive regulation of cellular carbohydrate metabolic process	2/366	58/18670	0.315051	0.644849	0.606289	IRS2/PMAIP1	2
GO:0035904	aorta development	2/366	58/18670	0.315051	0.644849	0.606289	PKD2/SMAD6	2
GO:0046605	regulation of centrosome cycle	2/366	58/18670	0.315051	0.644849	0.606289	KIF11/CEP250	2
GO:0055081	anion homeostasis	2/366	58/18670	0.315051	0.644849	0.606289	SLC12A4/SLC12A5	2
GO:0060997	dendritic spine morphogenesis	2/366	58/18670	0.315051	0.644849	0.606289	CAPRIN1/CFL1	2
GO:0002822	regulation of adaptive immune response based on somatic recombination of immune receptors built from immunoglobulin superfamily domains	4/366	145/18670	0.317024	0.647632	0.608906	SOCS5/MLH1/STAT6/MALT1	4
GO:0071826	ribonucleoprotein complex subunit organization	6/366	236/18670	0.317722	0.647632	0.608906	POLR2D/GEMIN5/SCAF11/RPL6/AAR2/EIF2S3	6
GO:0000018	regulation of DNA recombination	3/366	101/18670	0.317809	0.647632	0.608906	MLH1/MRNIP/STAT6	3
GO:0002027	regulation of heart rate	3/366	101/18670	0.317809	0.647632	0.608906	BIN1/SRI/AKAP9	3
GO:0046545	development of primary female sexual characteristics	3/366	101/18670	0.317809	0.647632	0.608906	FOXO3/FZD4/ARRB2	3
GO:0048525	negative regulation of viral process	3/366	101/18670	0.317809	0.647632	0.608906	ISG15/OAS1/ZFP36	3
GO:0042594	response to starvation	5/366	191/18670	0.320569	0.647632	0.608906	EIF2AK3/FOXO3/SIK2/PMAIP1/ZFP36	5
GO:0098657	import into cell	5/366	191/18670	0.320569	0.647632	0.608906	SLC3A2/SLC38A1/IRS2/SLC12A4/SLC12A5	5
GO:0031669	cellular response to nutrient levels	6/366	237/18670	0.321166	0.647632	0.608906	EIF2AK3/SIK2/HSP90B1/P2RX4/PMAIP1/USF2	6
GO:0032872	regulation of stress-activated MAPK cascade	6/366	237/18670	0.321166	0.647632	0.608906	F2RL1/NOD1/RB1CC1/FZD4/HRAS/TAOK3	6
GO:0032496	response to lipopolysaccharide	8/366	330/18670	0.321239	0.647632	0.608906	HNRNPA0/CTR9/SMAD6/LITAF/MALT1/ZFP36/CARD8/TICAM1	8
GO:0002224	toll-like receptor signaling pathway	4/366	146/18670	0.321458	0.647632	0.608906	F2RL1/HSP90B1/ARRB2/TICAM1	4
GO:0042542	response to hydrogen peroxide	4/366	146/18670	0.321458	0.647632	0.608906	FOXO3/ENDOG/STAT6/KDM6B	4
GO:2001251	negative regulation of chromosome organization	4/366	146/18670	0.321458	0.647632	0.608906	HNRNPU/KDM3A/PLK1/TENT4B	4
GO:0001658	branching involved in ureteric bud morphogenesis	2/366	59/18670	0.322275	0.647632	0.608906	PKD2/SIX4	2
GO:0001836	release of cytochrome c from mitochondria	2/366	59/18670	0.322275	0.647632	0.608906	ARRB2/PMAIP1	2
GO:0007602	phototransduction	2/366	59/18670	0.322275	0.647632	0.608906	GNB1/GNA11	2
GO:0010518	positive regulation of phospholipase activity	2/366	59/18670	0.322275	0.647632	0.608906	ABL2/HRAS	2
GO:0021872	forebrain generation of neurons	2/366	59/18670	0.322275	0.647632	0.608906	ASPM/RAPGEF2	2
GO:0032890	regulation of organic acid transport	2/366	59/18670	0.322275	0.647632	0.608906	P2RX4/IRS2	2
GO:0045071	negative regulation of viral genome replication	2/366	59/18670	0.322275	0.647632	0.608906	ISG15/OAS1	2
GO:0045843	negative regulation of striated muscle tissue development	2/366	59/18670	0.322275	0.647632	0.608906	SIX4/GSK3A	2
GO:0046847	filopodium assembly	2/366	59/18670	0.322275	0.647632	0.608906	SRGAP2/RHOQ	2
GO:0002367	cytokine production involved in immune response	3/366	102/18670	0.323182	0.647632	0.608906	F2RL1/MALT1/TICAM1	3
GO:0010522	regulation of calcium ion transport into cytosol	3/366	102/18670	0.323182	0.647632	0.608906	PKD2/SRI/P2RX4	3
GO:0072593	reactive oxygen species metabolic process	7/366	284/18670	0.323347	0.647632	0.608906	PKD2/F2RL1/FOXO3/RAC1/P2RX4/PMAIP1/TICAM1	7
GO:0044272	sulfur compound biosynthetic process	5/366	192/18670	0.324424	0.647632	0.608906	B3GALT6/MAT2A/CSGALNACT1/NDST2/CHSY1	5
GO:0002374	cytokine secretion involved in immune response	1/366	20/18670	0.327108	0.647632	0.608906	F2RL1	1
GO:0002577	regulation of antigen processing and presentation	1/366	20/18670	0.327108	0.647632	0.608906	NOD1	1
GO:0002827	positive regulation of T-helper 1 type immune response	1/366	20/18670	0.327108	0.647632	0.608906	SOCS5	1
GO:0003323	type B pancreatic cell development	1/366	20/18670	0.327108	0.647632	0.608906	GSK3A	1
GO:0006490	oligosaccharide-lipid intermediate biosynthetic process	1/366	20/18670	0.327108	0.647632	0.608906	DOLK	1
GO:0007130	synaptonemal complex assembly	1/366	20/18670	0.327108	0.647632	0.608906	MLH3	1
GO:0008356	asymmetric cell division	1/366	20/18670	0.327108	0.647632	0.608906	ASPM	1
GO:0010042	response to manganese ion	1/366	20/18670	0.327108	0.647632	0.608906	EIF2AK3	1
GO:0010592	positive regulation of lamellipodium assembly	1/366	20/18670	0.327108	0.647632	0.608906	RAC1	1
GO:0016137	glycoside metabolic process	1/366	20/18670	0.327108	0.647632	0.608906	ABHD10	1
GO:0030903	notochord development	1/366	20/18670	0.327108	0.647632	0.608906	YAP1	1
GO:0031061	negative regulation of histone methylation	1/366	20/18670	0.327108	0.647632	0.608906	KDM3A	1
GO:0031280	negative regulation of cyclase activity	1/366	20/18670	0.327108	0.647632	0.608906	AKAP9	1
GO:0032495	response to muramyl dipeptide	1/366	20/18670	0.327108	0.647632	0.608906	NOD1	1
GO:0032793	positive regulation of CREB transcription factor activity	1/366	20/18670	0.327108	0.647632	0.608906	PRKD2	1
GO:0032816	positive regulation of natural killer cell activation	1/366	20/18670	0.327108	0.647632	0.608906	TICAM1	1
GO:0034143	regulation of toll-like receptor 4 signaling pathway	1/366	20/18670	0.327108	0.647632	0.608906	F2RL1	1
GO:0042053	regulation of dopamine metabolic process	1/366	20/18670	0.327108	0.647632	0.608906	NR4A2	1
GO:0042069	regulation of catecholamine metabolic process	1/366	20/18670	0.327108	0.647632	0.608906	NR4A2	1
GO:0042228	interleukin-8 biosynthetic process	1/366	20/18670	0.327108	0.647632	0.608906	NOD1	1
GO:0043369	CD4-positive or CD8-positive, alpha-beta T cell lineage commitment	1/366	20/18670	0.327108	0.647632	0.608906	STAT6	1
GO:0043371	negative regulation of CD4-positive, alpha-beta T cell differentiation	1/366	20/18670	0.327108	0.647632	0.608906	SOCS5	1
GO:0043586	tongue development	1/366	20/18670	0.327108	0.647632	0.608906	SIX4	1
GO:0048745	smooth muscle tissue development	1/366	20/18670	0.327108	0.647632	0.608906	PKD2	1
GO:0050860	negative regulation of T cell receptor signaling pathway	1/366	20/18670	0.327108	0.647632	0.608906	BTN2A2	1
GO:0060039	pericardium development	1/366	20/18670	0.327108	0.647632	0.608906	CCM2	1
GO:0090195	chemokine secretion	1/366	20/18670	0.327108	0.647632	0.608906	F2RL1	1
GO:0098698	postsynaptic specialization assembly	1/366	20/18670	0.327108	0.647632	0.608906	LRFN4	1
GO:1900017	positive regulation of cytokine production involved in inflammatory response	1/366	20/18670	0.327108	0.647632	0.608906	TICAM1	1
GO:1900424	regulation of defense response to bacterium	1/366	20/18670	0.327108	0.647632	0.608906	F2RL1	1
GO:1902236	negative regulation of endoplasmic reticulum stress-induced intrinsic apoptotic signaling pathway	1/366	20/18670	0.327108	0.647632	0.608906	TXNDC12	1
GO:1905523	positive regulation of macrophage migration	1/366	20/18670	0.327108	0.647632	0.608906	P2RX4	1
GO:0048705	skeletal system morphogenesis	6/366	239/18670	0.328071	0.647632	0.608906	CSGALNACT1/NAB2/SIX4/CHSY1/CARM1/GNAS	6
GO:0070302	regulation of stress-activated protein kinase signaling cascade	6/366	239/18670	0.328071	0.647632	0.608906	F2RL1/NOD1/RB1CC1/FZD4/HRAS/TAOK3	6
GO:0051224	negative regulation of protein transport	5/366	193/18670	0.328284	0.647632	0.608906	JAGN1/F2RL1/BTN2A2/ERP29/CARD8	5
GO:0051983	regulation of chromosome segregation	3/366	103/18670	0.328555	0.647632	0.608906	HNRNPU/PLK1/CDC6	3
GO:1902106	negative regulation of leukocyte differentiation	3/366	103/18670	0.328555	0.647632	0.608906	SOCS5/CUL4A/SOCS1	3
GO:1905269	positive regulation of chromatin organization	3/366	103/18670	0.328555	0.647632	0.608906	CTR9/BRD7/PRKD2	3
GO:0032507	maintenance of protein location in cell	2/366	60/18670	0.329479	0.647632	0.608906	HNRNPU/KDELR2	2
GO:0043966	histone H3 acetylation	2/366	60/18670	0.329479	0.647632	0.608906	JADE1/KAT6B	2
GO:0046128	purine ribonucleoside metabolic process	2/366	60/18670	0.329479	0.647632	0.608906	RHOQ/GAMT	2
GO:0046794	transport of virus	2/366	60/18670	0.329479	0.647632	0.608906	POM121C/VPS37B	2
GO:0048635	negative regulation of muscle organ development	2/366	60/18670	0.329479	0.647632	0.608906	SIX4/GSK3A	2
GO:0051306	mitotic sister chromatid separation	2/366	60/18670	0.329479	0.647632	0.608906	PLK1/CDC6	2
GO:0051784	negative regulation of nuclear division	2/366	60/18670	0.329479	0.647632	0.608906	RAD1/PLK1	2
GO:0120193	tight junction organization	2/366	60/18670	0.329479	0.647632	0.608906	RAB13/AFDN	2
GO:1902110	positive regulation of mitochondrial membrane permeability involved in apoptotic process	2/366	60/18670	0.329479	0.647632	0.608906	PMAIP1/GSK3A	2
GO:1902808	positive regulation of cell cycle G1/S phase transition	2/366	60/18670	0.329479	0.647632	0.608906	CUL4A/CDC6	2
GO:0008643	carbohydrate transport	4/366	148/18670	0.330341	0.648642	0.609855	RHOQ/SLC37A3/IRS2/GSK3A	4
GO:0061041	regulation of wound healing	4/366	148/18670	0.330341	0.648642	0.609855	F2RL1/GJD4/HRAS/EPPK1	4
GO:0006813	potassium ion transport	6/366	240/18670	0.331531	0.650023	0.611154	BIN1/PKD2/AKAP9/KCNRG/SLC12A4/SLC12A5	6
GO:1902115	regulation of organelle assembly	5/366	194/18670	0.332149	0.650023	0.611154	HNRNPU/MAPK9/LRFN4/ATXN2/PLK1	5
GO:0005996	monosaccharide metabolic process	7/366	287/18670	0.332815	0.650023	0.611154	PGD/ABHD10/OAS1/IRS2/PKM/PMAIP1/GSK3A	7
GO:0006415	translational termination	3/366	104/18670	0.333928	0.650023	0.611154	MRPL32/MRPS24/GADD45GIP1	3
GO:0008630	intrinsic apoptotic signaling pathway in response to DNA damage	3/366	104/18670	0.333928	0.650023	0.611154	MLH1/DDIAS/RPL26	3
GO:0010923	negative regulation of phosphatase activity	3/366	104/18670	0.333928	0.650023	0.611154	BOD1L1/PPP1R35/URI1	3
GO:0002706	regulation of lymphocyte mediated immunity	4/366	149/18670	0.334788	0.650023	0.611154	MLH1/STAT6/ARRB2/MALT1	4
GO:1903900	regulation of viral life cycle	4/366	149/18670	0.334788	0.650023	0.611154	ISG15/OAS1/VPS37B/P4HB	4
GO:0030888	regulation of B cell proliferation	2/366	61/18670	0.336662	0.650023	0.611154	IRS2/TICAM1	2
GO:0034113	heterotypic cell-cell adhesion	2/366	61/18670	0.336662	0.650023	0.611154	CD58/NRCAM	2
GO:0042733	embryonic digit morphogenesis	2/366	61/18670	0.336662	0.650023	0.611154	HOXD13/CREBBP	2
GO:0044766	multi-organism transport	2/366	61/18670	0.336662	0.650023	0.611154	POM121C/VPS37B	2
GO:0050701	interleukin-1 secretion	2/366	61/18670	0.336662	0.650023	0.611154	F2RL1/CARD8	2
GO:1902579	multi-organism localization	2/366	61/18670	0.336662	0.650023	0.611154	POM121C/VPS37B	2
GO:1903902	positive regulation of viral life cycle	2/366	61/18670	0.336662	0.650023	0.611154	VPS37B/P4HB	2
GO:2001244	positive regulation of intrinsic apoptotic signaling pathway	2/366	61/18670	0.336662	0.650023	0.611154	RPL26/PMAIP1	2
GO:0050777	negative regulation of immune response	4/366	150/18670	0.339237	0.650023	0.611154	PSMB4/SOCS5/STAT6/ARRB2	4
GO:0002708	positive regulation of lymphocyte mediated immunity	3/366	105/18670	0.339299	0.650023	0.611154	MLH1/STAT6/MALT1	3
GO:0006637	acyl-CoA metabolic process	3/366	105/18670	0.339299	0.650023	0.611154	DBI/OXSM/ACOT13	3
GO:0032006	regulation of TOR signaling	3/366	105/18670	0.339299	0.650023	0.611154	SH3BP4/SIK2/GSK3A	3
GO:0035383	thioester metabolic process	3/366	105/18670	0.339299	0.650023	0.611154	DBI/OXSM/ACOT13	3
GO:0043266	regulation of potassium ion transport	3/366	105/18670	0.339299	0.650023	0.611154	BIN1/AKAP9/KCNRG	3
GO:0055017	cardiac muscle tissue growth	3/366	105/18670	0.339299	0.650023	0.611154	RXRA/YAP1/GSK3A	3
GO:0001763	morphogenesis of a branching structure	5/366	196/18670	0.339891	0.650023	0.611154	HOXD13/PKD2/RXRA/YAP1/SIX4	5
GO:0003177	pulmonary valve development	1/366	21/18670	0.340313	0.650023	0.611154	SMAD6	1
GO:0006293	nucleotide-excision repair, preincision complex stabilization	1/366	21/18670	0.340313	0.650023	0.611154	CUL4A	1
GO:0006295	nucleotide-excision repair, DNA incision, 3'-to lesion	1/366	21/18670	0.340313	0.650023	0.611154	CUL4A	1
GO:0009713	catechol-containing compound biosynthetic process	1/366	21/18670	0.340313	0.650023	0.611154	NR4A2	1
GO:0010310	regulation of hydrogen peroxide metabolic process	1/366	21/18670	0.340313	0.650023	0.611154	RAC1	1
GO:0010829	negative regulation of glucose transmembrane transport	1/366	21/18670	0.340313	0.650023	0.611154	GSK3A	1
GO:0017000	antibiotic biosynthetic process	1/366	21/18670	0.340313	0.650023	0.611154	KDM3A	1
GO:0030728	ovulation	1/366	21/18670	0.340313	0.650023	0.611154	FOXO3	1
GO:0031290	retinal ganglion cell axon guidance	1/366	21/18670	0.340313	0.650023	0.611154	NRCAM	1
GO:0032891	negative regulation of organic acid transport	1/366	21/18670	0.340313	0.650023	0.611154	IRS2	1
GO:0033962	cytoplasmic mRNA processing body assembly	1/366	21/18670	0.340313	0.650023	0.611154	ATXN2	1
GO:0035455	response to interferon-alpha	1/366	21/18670	0.340313	0.650023	0.611154	MX2	1
GO:0036344	platelet morphogenesis	1/366	21/18670	0.340313	0.650023	0.611154	C1GALT1C1	1
GO:0036499	PERK-mediated unfolded protein response	1/366	21/18670	0.340313	0.650023	0.611154	EIF2AK3	1
GO:0039702	viral budding via host ESCRT complex	1/366	21/18670	0.340313	0.650023	0.611154	VPS37B	1
GO:0042423	catecholamine biosynthetic process	1/366	21/18670	0.340313	0.650023	0.611154	NR4A2	1
GO:0042438	melanin biosynthetic process	1/366	21/18670	0.340313	0.650023	0.611154	RAPGEF2	1
GO:0043984	histone H4-K16 acetylation	1/366	21/18670	0.340313	0.650023	0.611154	MSL1	1
GO:0050951	sensory perception of temperature stimulus	1/366	21/18670	0.340313	0.650023	0.611154	ARRB2	1
GO:0051383	kinetochore organization	1/366	21/18670	0.340313	0.650023	0.611154	SMC4	1
GO:0051412	response to corticosterone	1/366	21/18670	0.340313	0.650023	0.611154	FOXO3	1
GO:0060713	labyrinthine layer morphogenesis	1/366	21/18670	0.340313	0.650023	0.611154	DNAJB6	1
GO:0061003	positive regulation of dendritic spine morphogenesis	1/366	21/18670	0.340313	0.650023	0.611154	CAPRIN1	1
GO:0061213	positive regulation of mesonephros development	1/366	21/18670	0.340313	0.650023	0.611154	SIX4	1
GO:0070920	regulation of production of small RNA involved in gene silencing by RNA	1/366	21/18670	0.340313	0.650023	0.611154	NCOR2	1
GO:0140058	neuron projection arborization	1/366	21/18670	0.340313	0.650023	0.611154	FZD4	1
GO:1903817	negative regulation of voltage-gated potassium channel activity	1/366	21/18670	0.340313	0.650023	0.611154	KCNRG	1
GO:2000316	regulation of T-helper 17 type immune response	1/366	21/18670	0.340313	0.650023	0.611154	MALT1	1
GO:2000678	negative regulation of transcription regulatory region DNA binding	1/366	21/18670	0.340313	0.650023	0.611154	SRI	1
GO:1904950	negative regulation of establishment of protein localization	5/366	197/18670	0.343767	0.653033	0.613984	JAGN1/F2RL1/BTN2A2/ERP29/CARD8	5
GO:0002562	somatic diversification of immune receptors via germline recombination within a single locus	2/366	62/18670	0.343822	0.653033	0.613984	MLH1/STAT6	2
GO:0006521	regulation of cellular amino acid metabolic process	2/366	62/18670	0.343822	0.653033	0.613984	PSMD4/PSMB4	2
GO:0007585	respiratory gaseous exchange by respiratory system	2/366	62/18670	0.343822	0.653033	0.613984	NR4A2/FTO	2
GO:0016444	somatic cell DNA recombination	2/366	62/18670	0.343822	0.653033	0.613984	MLH1/STAT6	2
GO:0032922	circadian regulation of gene expression	2/366	62/18670	0.343822	0.653033	0.613984	CIART/HNRNPU	2
GO:0051898	negative regulation of protein kinase B signaling	2/366	62/18670	0.343822	0.653033	0.613984	BTN2A2/ARRB2	2
GO:0055025	positive regulation of cardiac muscle tissue development	2/366	62/18670	0.343822	0.653033	0.613984	YAP1/ARRB2	2
GO:1901862	negative regulation of muscle tissue development	2/366	62/18670	0.343822	0.653033	0.613984	SIX4/GSK3A	2
GO:1902686	mitochondrial outer membrane permeabilization involved in programmed cell death	2/366	62/18670	0.343822	0.653033	0.613984	PMAIP1/GSK3A	2
GO:1905818	regulation of chromosome separation	2/366	62/18670	0.343822	0.653033	0.613984	PLK1/CDC6	2
GO:0007041	lysosomal transport	3/366	106/18670	0.344668	0.653971	0.614866	BIN1/KIF13A/VPS39	3
GO:1901989	positive regulation of cell cycle phase transition	3/366	106/18670	0.344668	0.653971	0.614866	CDC25C/CUL4A/CDC6	3
GO:0071496	cellular response to external stimulus	8/366	339/18670	0.347604	0.654244	0.615123	EIF2AK3/NR4A2/RAC1/SIK2/HSP90B1/P2RX4/PMAIP1/USF2	8
GO:0007626	locomotory behavior	5/366	198/18670	0.347646	0.654244	0.615123	CIART/NR4A2/ALS2/FZD4/ARRB2	5
GO:0001890	placenta development	4/366	152/18670	0.348142	0.654244	0.615123	PKD2/DNAJB6/RXRA/E2F7	4
GO:0003015	heart process	7/366	292/18670	0.34868	0.654244	0.615123	BIN1/SRI/AKAP9/GRK2/YAP1/P2RX4/GSK3A	7
GO:0002683	negative regulation of immune system process	10/366	435/18670	0.349224	0.654244	0.615123	PSMB4/SOCS5/BTN2A2/CTR9/RNF26/STAT6/CUL4A/ARRB2/ZFP36/SOCS1	10
GO:0043502	regulation of muscle adaptation	3/366	107/18670	0.350032	0.654244	0.615123	FOXO3/P2RX4/GSK3A	3
GO:0002637	regulation of immunoglobulin production	2/366	63/18670	0.350957	0.654244	0.615123	MLH1/STAT6	2
GO:0006893	Golgi to plasma membrane transport	2/366	63/18670	0.350957	0.654244	0.615123	KIF13A/RABEP1	2
GO:0042278	purine nucleoside metabolic process	2/366	63/18670	0.350957	0.654244	0.615123	RHOQ/GAMT	2
GO:0046686	response to cadmium ion	2/366	63/18670	0.350957	0.654244	0.615123	MAPK9/MT1X	2
GO:0007179	transforming growth factor beta receptor signaling pathway	5/366	199/18670	0.351528	0.654244	0.615123	FAM89B/RNF111/SMAD6/CREBBP/ARRB2	5
GO:0031032	actomyosin structure organization	5/366	199/18670	0.351528	0.654244	0.615123	STMN1/RAC1/PPFIA1/SIX4/CDC42BPB	5
GO:0048872	homeostasis of number of cells	6/366	246/18670	0.352378	0.654244	0.615123	ISG15/SMAP1/FOXO3/RPS17/PMAIP1/ZFP36	6
GO:0042133	neurotransmitter metabolic process	4/366	153/18670	0.352595	0.654244	0.615123	PKD2/RAC1/P2RX4/TICAM1	4
GO:0051017	actin filament bundle assembly	4/366	153/18670	0.352595	0.654244	0.615123	STMN1/RAC1/PPFIA1/HSP90B1	4
GO:0000469	cleavage involved in rRNA processing	1/366	22/18670	0.35326	0.654244	0.615123	RRP36	1
GO:0002052	positive regulation of neuroblast proliferation	1/366	22/18670	0.35326	0.654244	0.615123	ASPM	1
GO:0003094	glomerular filtration	1/366	22/18670	0.35326	0.654244	0.615123	F2RL1	1
GO:0006312	mitotic recombination	1/366	22/18670	0.35326	0.654244	0.615123	MLH1	1
GO:0006582	melanin metabolic process	1/366	22/18670	0.35326	0.654244	0.615123	RAPGEF2	1
GO:0007289	spermatid nucleus differentiation	1/366	22/18670	0.35326	0.654244	0.615123	KDM3A	1
GO:0016556	mRNA modification	1/366	22/18670	0.35326	0.654244	0.615123	TRMT10C	1
GO:0018230	peptidyl-L-cysteine S-palmitoylation	1/366	22/18670	0.35326	0.654244	0.615123	ZDHHC7	1
GO:0018231	peptidyl-S-diacylglycerol-L-cysteine biosynthetic process from peptidyl-cysteine	1/366	22/18670	0.35326	0.654244	0.615123	ZDHHC7	1
GO:0021801	cerebral cortex radial glia guided migration	1/366	22/18670	0.35326	0.654244	0.615123	SRGAP2	1
GO:0022030	telencephalon glial cell migration	1/366	22/18670	0.35326	0.654244	0.615123	SRGAP2	1
GO:0031342	negative regulation of cell killing	1/366	22/18670	0.35326	0.654244	0.615123	ARRB2	1
GO:0032069	regulation of nuclease activity	1/366	22/18670	0.35326	0.654244	0.615123	OAS1	1
GO:0032928	regulation of superoxide anion generation	1/366	22/18670	0.35326	0.654244	0.615123	F2RL1	1
GO:0033233	regulation of protein sumoylation	1/366	22/18670	0.35326	0.654244	0.615123	GNL3	1
GO:0035929	steroid hormone secretion	1/366	22/18670	0.35326	0.654244	0.615123	FZD4	1
GO:0042094	interleukin-2 biosynthetic process	1/366	22/18670	0.35326	0.654244	0.615123	ZFP36	1
GO:0043162	ubiquitin-dependent protein catabolic process via the multivesicular body sorting pathway	1/366	22/18670	0.35326	0.654244	0.615123	VPS37B	1
GO:0043496	regulation of protein homodimerization activity	1/366	22/18670	0.35326	0.654244	0.615123	TICAM1	1
GO:0045943	positive regulation of transcription by RNA polymerase I	1/366	22/18670	0.35326	0.654244	0.615123	EIF2AK3	1
GO:0048305	immunoglobulin secretion	1/366	22/18670	0.35326	0.654244	0.615123	POU2F2	1
GO:0051000	positive regulation of nitric-oxide synthase activity	1/366	22/18670	0.35326	0.654244	0.615123	NOD1	1
GO:0051457	maintenance of protein location in nucleus	1/366	22/18670	0.35326	0.654244	0.615123	HNRNPU	1
GO:0060390	regulation of SMAD protein signal transduction	1/366	22/18670	0.35326	0.654244	0.615123	FAM89B	1
[truncated: 1,739 more rows]

## Sheet: Supplementary Table S7a
Supplementary Table S7a. Differentially expressed peaks in FTO stable overexpression cells when compared with their corresponding controls via MeRIP-seq
chr	name	score	chromStart	chromEnd	strand	blockCount	blockSizes	blockStarts	lg.p	lg.fdr	fold_enrchment	diff.lg.fdr	diff.lg.p	diff.log2.fc
chr19	ENSG00000088038.19	5e-90	54145603	54146612	+	3	214,134,12,	0,306,997	-89.3	-87.8	9.16	-21.9	-25	-3.16
chr16	ENSG00000185338.6	6.3e-18	11255036	11255605	-	1	569,	0	-17.2	-16.2	3.38	-0.304	-6.4	-2.212
chr4	ENSG00000249592.6	0.00095	766984	767045	-	1	61,	0	-3.02	-2.27	1.49	-1.54	-2.81	-1.83
chr4	ENSG00000185619.18	0.00047	766987	767048	+	1	61,	0	-3.33	-2.57	1.54	-1.49	-2.73	-1.8
chr15	ENSG00000215252.11	2e-26	34531499	34533028	-	4	60,48,39,183,	0,148,461,1346	-25.7	-24.6	4.84	-4.97	-7.13	-1.77
chr4	ENSG00000109536.12	7.9e-28	189957449	189960983	+	3	53,92,122,	0,3298,3412	-27.1	-25.9	4.69	-3.42	-5.27	-1.74
chr21	ENSG00000142188.17	2.5e-19	33468798	33469642	-	2	128,112,	0,732	-18.6	-17.5	12.9	-1.36	-2.52	-1.74
chr3	ENSG00000163702.20	4e-17	9932733	9933003	+	1	270,	0	-16.4	-15.3	2.8	-3.35	-5.19	-1.67
chr11	ENSG00000073921.18	1.6e-21	86068869	86069257	-	2	228,12,	0,376	-20.8	-19.6	3.43	-2.72	-4.38	-1.64
chr2	ENSG00000151693.11	6.3e-11	9207124	9297331	+	3	106,73,32,	0,72192,90175	-10.2	-9.21	2.12	-3.61	-5.5	-1.58
chr19	ENSG00000197128.11	7.9e-16	57473883	57474302	-	1	419,	0	-15.1	-14.1	4.72	-1.77	-3.13	-1.53
chr1	ENSG00000117862.13	2.5e-21	52055071	52055191	-	1	120,	0	-20.6	-19.5	1.54	-23.2	-26.4	-1.42
chr16	ENSG00000048471.14	0.00019	12572038	12572369	+	1	331,	0	-3.73	-2.95	2.1	-1.46	-2.68	-1.39
chr12	ENSG00000111252.11	1.3e-40	111448127	111448426	+	1	299,	0	-39.9	-38.6	5.82	-2.39	-3.96	-1.36
chr16	ENSG00000124067.17	1.6e-28	67966843	67968643	-	2	35,205,	0,1595	-27.8	-26.6	4.61	-2.93	-4.66	-1.36
chr5	ENSG00000164284.15	9.1e-08	149345489	149345701	+	2	127,83,	0,129	-7.04	-6.14	1.98	-2.5	-4.1	-1.35
chr7	ENSG00000260231.2	2.5e-30	140177602	140178142	+	1	540,	0	-29.6	-28.4	7.21	-1.97	-3.41	-1.35
chr12	ENSG00000139218.18	6.3e-10	45990399	45991940	-	2	185,56,	0,1485	-9.2	-8.25	3.56	-2.69	-4.36	-1.34
chr12	ENSG00000188026.13	1.6e-05	123533449	123533659	-	1	210,	0	-4.8	-3.98	1.91	-2.06	-3.53	-1.34
chr15	ENSG00000284803.1	1e-149	82538334	82540008	-	3	37,106,28,	0,545,1646	-149	-147	1.61	-106	-110	-1.29
chr15	ENSG00000182774.13	1e-134	82538864	82539625	-	3	121,76,42,	0,435,719	-134	-133	1.69	-146	-150	-1.27
chr19	ENSG00000185453.13	1.3e-10	48197022	48197471	+	1	449,	0	-9.9	-8.93	4.14	-2.09	-3.58	-1.26
chr9	ENSG00000106993.12	1e-19	4703203	4706275	+	2	5,265,	0,2807	-19	-17.9	2.91	-2.34	-3.9	-1.24
chr17	ENSG00000141480.18	1.4e-05	4710625	4714581	+	2	119,31,	0,3925	-4.84	-4.02	2.36	-1.35	-2.51	-1.24
chr15	ENSG00000225151.10	3.2e-27	84200598	84200929	-	1	331,	0	-26.5	-25.3	10.2	-1.66	-2.97	-1.23
chr3	ENSG00000113810.16	3.2e-12	160400335	160400606	+	1	271,	0	-11.5	-10.5	2.24	-2.93	-4.65	-1.22
chr11	ENSG00000174915.12	7.9e-15	490028	490650	+	2	40,231,	0,391	-14.1	-13	2.67	-2.96	-4.7	-1.2
chr2	ENSG00000115875.19	8.7e-06	38751103	38751374	-	2	35,146,	0,125	-5.06	-4.22	1.75	-2.85	-4.56	-1.19
chr17	ENSG00000108262.15	4e-23	29589409	29593964	-	2	218,23,	0,4532	-22.4	-21.2	4.71	-2.67	-4.32	-1.19
chr3	ENSG00000154767.15	2.5e-18	14172978	14178621	-	2	84,156,	0,5487	-17.6	-16.5	3.45	-2.27	-3.81	-1.16
chr9	ENSG00000148339.12	1.4e-08	128098493	128098674	+	1	181,	0	-7.85	-6.93	5.22	-1.32	-2.47	-1.15
chr10	ENSG00000107816.17	1e-27	100999767	101000007	+	1	240,	0	-27	-25.8	3.18	-2.25	-3.78	-1.14
chr8	ENSG00000261150.3	1.7e-08	143873117	143878467	-	2	181,30,	0,5320	-7.76	-6.84	2.08	-1.65	-2.96	-1.14
chr7	ENSG00000169871.13	2e-17	101089499	101089769	+	1	270,	0	-16.7	-15.6	2.86	-3.4	-5.25	-1.13
chr21	ENSG00000235374.2	2.5e-19	45071827	45072239	-	1	412,	0	-18.6	-17.5	2.87	-2.97	-4.71	-1.12
chr11	ENSG00000086848.15	1.3e-24	111785674	111786005	-	1	331,	0	-23.9	-22.7	4.11	-1.46	-2.67	-1.11
chr12	ENSG00000166598.15	2e-36	103953435	103953645	+	1	210,	0	-35.7	-34.4	4.55	-2.17	-3.67	-1.11
chr16	ENSG00000121281.13	3.2e-51	50316577	50316967	+	1	390,	0	-50.5	-49.2	6.4	-1.94	-3.37	-1.11
chr22	ENSG00000275307.1	6.3e-11	30973416	30973597	+	1	181,	0	-10.2	-9.2	2.1	-3.06	-4.83	-1.11
chr16	ENSG00000166164.15	1e-50	50316595	50316985	-	1	390,	0	-50	-48.7	6.36	-1.8	-3.19	-1.1
chr20	ENSG00000080845.17	7.9e-11	36461454	36461871	+	2	56,125,	0,292	-10.1	-9.11	2.49	-1.36	-2.52	-1.09
chr21	ENSG00000157538.14	1e-139	37261156	37261576	-	1	420,	0	-139	-137	9.96	-2.58	-4.2	-1.08
chr19	ENSG00000108107.15	1.3e-78	55387349	55387889	+	1	540,	0	-77.9	-76.4	4.8	-7.35	-9.81	-1.07
chr11	ENSG00000173486.13	1e-23	64241032	64241492	+	3	100,83,114,	0,123,346	-23	-21.9	7.64	-2.03	-3.5	-1.06
chr15	ENSG00000260836.2	5e-86	82538898	82539984	-	2	87,4,	0,1082	-85.3	-83.8	1.32	-90	-94	-1.06
chr19	ENSG00000123154.12	5e-18	12675592	12675802	+	1	210,	0	-17.3	-16.2	2.43	-1.94	-3.37	-1.06
chr21	ENSG00000183527.12	2e-33	39183218	39183458	-	1	240,	0	-32.7	-31.5	2.54	-4.43	-6.49	-1.05
chr2	ENSG00000170802.16	7.9e-68	48375071	48375581	+	1	510,	0	-67.1	-65.6	6.31	-2.96	-4.7	-1.04
chr19	ENSG00000099864.18	2.5e-16	746292	746502	+	1	210,	0	-15.6	-14.5	2.25	-2.69	-4.34	-1.04
chr22	ENSG00000100099.20	4e-20	26452468	26452769	-	1	301,	0	-19.4	-18.3	3.02	-2.03	-3.49	-1.03
chr16	ENSG00000166669.13	1.3e-19	10481845	10482205	+	1	360,	0	-18.9	-17.8	3.14	-1.56	-2.83	-1.02
chr7	ENSG00000240211.1	3.4e-08	100436313	100438504	+	2	69,124,	0,2067	-7.47	-6.56	1.85	-3.63	-5.53	-1.01
chr8	ENSG00000147408.14	4e-12	19505316	19505586	-	1	270,	0	-11.4	-10.4	2.36	-1.53	-2.78	-1.01
chr6	ENSG00000118689.15	1.6e-93	108683215	108683815	+	1	600,	0	-92.8	-91.2	5.05	-5.21	-7.41	-1
chr18	ENSG00000172175.15	4e-14	58750191	58751061	+	1	870,	0	-13.4	-12.4	4.7	-1.6	-2.88	-1
chr6	ENSG00000153046.18	7.4e-07	4776414	4776594	+	1	180,	0	-6.13	-5.26	2.09	-1.64	-2.94	-0.993
chr12	ENSG00000139722.7	2.5e-23	122866198	122866409	-	1	211,	0	-22.6	-21.4	2.69	-2.09	-3.57	-0.984
chr7	ENSG00000135241.17	1.6e-20	108472237	108472566	-	1	329,	0	-19.8	-18.7	3.32	-2.45	-4.04	-0.979
chr21	ENSG00000183421.12	4e-27	41741435	41741796	-	1	361,	0	-26.4	-25.3	4.39	-1.44	-2.65	-0.976
chr14	ENSG00000165801.10	4e-32	21074682	21075012	+	1	330,	0	-31.4	-30.1	3.21	-2.67	-4.31	-0.974
chr2	ENSG00000119729.12	1e-10	46542722	46543022	+	1	300,	0	-10	-9.04	1.97	-1.71	-3.04	-0.972
chr16	ENSG00000103326.12	6.6e-06	538230	538560	+	1	330,	0	-5.18	-4.34	2.04	-1.37	-2.54	-0.967
chr16	ENSG00000140961.14	5e-62	83965644	83966302	+	1	658,	0	-61.3	-59.9	5.7	-3.09	-4.86	-0.959
chr16	ENSG00000260267.1	4e-68	31456890	31458029	-	1	1139,	0	-67.4	-66	8.42	-3.33	-5.16	-0.957
chr13	ENSG00000185950.9	4e-26	109755512	109782056	-	2	796,15,	0,26529	-25.4	-24.2	6.07	-2.24	-3.76	-0.956
chr1	ENSG00000263956.6	5e-21	148103390	148104582	-	2	522,46,	0,1146	-20.3	-19.2	3.76	-1.9	-3.31	-0.947
chr19	ENSG00000115286.20	8.5e-05	1395408	1395589	+	1	181,	0	-4.07	-3.28	1.34	-3.02	-4.78	-0.936
chr4	ENSG00000152795.17	1.3e-67	82429629	82430049	-	1	420,	0	-66.9	-65.5	3.13	-6.92	-9.32	-0.933
chr2	ENSG00000225420.1	2e-38	88574632	88575344	+	1	712,	0	-37.7	-36.4	5.09	-3	-4.75	-0.925
chr19	ENSG00000248015.7	5.4e-05	1395395	1395574	-	1	179,	0	-4.27	-3.47	1.37	-2.96	-4.69	-0.92
chr11	ENSG00000277459.1	7.9e-24	102110055	102110457	-	1	402,	0	-23.1	-22	3.02	-1.88	-3.29	-0.917
chr16	ENSG00000005339.15	4e-13	3880172	3880713	-	1	541,	0	-12.4	-11.4	2.3	-2.68	-4.33	-0.916
chr18	ENSG00000141682.12	4e-98	59900696	59903557	+	2	18,911,	0,1950	-97.4	-95.8	8.15	-2.59	-4.22	-0.909
chr3	ENSG00000129055.12	3.2e-33	134485319	134485619	-	1	300,	0	-32.5	-31.3	3.16	-1.75	-3.1	-0.903
chr1	ENSG00000135837.16	3.2e-24	180020746	180022705	+	2	263,8,	0,1951	-23.5	-22.4	3.15	-1.6	-2.89	-0.9
chr12	ENSG00000171823.7	2.5e-31	1593956	1594581	-	1	625,	0	-30.6	-29.4	3.02	-6.28	-8.6	-0.899
chr9	ENSG00000176978.14	7.9e-37	137110545	137110724	-	1	179,	0	-36.1	-34.9	5.13	-3.31	-5.13	-0.897
chr2	ENSG00000130147.16	1.3e-29	235040925	235041733	+	1	808,	0	-28.9	-27.7	3.82	-3.96	-5.93	-0.892
chr14	ENSG00000140104.14	1.3e-67	104986461	104989117	+	2	393,175,	0,2481	-66.9	-65.4	4.91	-3.5	-5.37	-0.891
chr4	ENSG00000260404.3	1.3e-47	118631906	118632534	+	1	628,	0	-46.9	-45.6	6.11	-2	-3.45	-0.89
chrX	ENSG00000102309.15	4e-43	72181710	72186258	+	2	215,25,	0,4523	-42.4	-41.1	4.84	-1.8	-3.18	-0.883
chr11	ENSG00000173442.13	6.2e-06	65580408	65581070	+	3	71,36,13,	0,519,649	-5.21	-4.37	1.5	-1.33	-2.48	-0.882
chr9	ENSG00000157693.15	6.3e-12	114611355	114617148	+	2	209,31,	0,5762	-11.2	-10.2	1.99	-1.49	-2.72	-0.878
chr4	ENSG00000077684.16	4e-53	128861994	128862414	+	1	420,	0	-52.4	-51	4.88	-2.41	-3.99	-0.876
chr4	ENSG00000109756.9	7.9e-21	159103312	159103672	+	1	360,	0	-20.1	-19	3.19	-1.48	-2.7	-0.875
chr9	ENSG00000160360.13	3.2e-26	136356528	136358321	+	2	22,308,	0,1485	-25.5	-24.3	3.04	-1.96	-3.4	-0.87
chr22	ENSG00000100099.20	1.6e-30	26452917	26453368	-	1	451,	0	-29.8	-28.5	3.38	-2.47	-4.07	-0.869
chr17	ENSG00000132510.10	3.2e-19	7847843	7848144	+	1	301,	0	-18.5	-17.4	2.62	-1.68	-2.99	-0.868
chr2	ENSG00000157833.13	7.9e-70	26188080	26188678	+	1	598,	0	-69.1	-67.6	7.68	-2.78	-4.46	-0.867
chr22	ENSG00000099992.16	1.3e-43	30292258	30292619	-	1	361,	0	-42.9	-41.5	3.54	-2.7	-4.36	-0.867
chr7	ENSG00000198742.9	2.1e-06	99028184	99028305	-	1	121,	0	-5.68	-4.83	1.45	-1.58	-2.86	-0.863
chr2	ENSG00000144524.18	4e-25	231807670	231807939	+	1	269,	0	-24.4	-23.2	2.88	-1.7	-3.03	-0.861
chr19	ENSG00000121289.18	1e-31	32971091	32971391	-	1	300,	0	-31	-29.8	2.48	-2.99	-4.74	-0.859
chr13	ENSG00000139842.15	1e-105	113229700	113230180	+	1	480,	0	-105	-103	4.56	-3.51	-5.38	-0.853
chr16	ENSG00000090857.14	3.2e-13	70162296	70162477	+	1	181,	0	-12.5	-11.5	2.02	-1.66	-2.98	-0.853
chr9	ENSG00000175283.8	2.5e-86	128946417	128946715	-	1	298,	0	-85.6	-84	3.91	-3.59	-5.47	-0.844
chr6	ENSG00000013392.8	1e-127	83195644	83196333	+	1	689,	0	-127	-125	9.07	-2.65	-4.28	-0.842
chr5	ENSG00000145592.14	1.3e-71	40827601	40828022	-	1	421,	0	-70.9	-69.4	5.53	-1.78	-3.15	-0.834
chr2	ENSG00000172071.14	5e-54	88562376	88575351	-	3	14,168,686,	0,8497,12289	-53.3	-51.9	5.15	-3.33	-5.16	-0.833
chr19	ENSG00000105287.12	2.5e-69	46674274	46674574	-	1	300,	0	-68.6	-67.1	15.3	-2.78	-4.47	-0.828
chr7	ENSG00000106100.11	4e-25	30425005	30425484	-	1	479,	0	-24.4	-23.3	3.93	-1.58	-2.86	-0.822
chr19	ENSG00000088256.9	7.9e-14	3094361	3094691	+	1	330,	0	-13.1	-12.1	1.93	-2.59	-4.22	-0.816
chr17	ENSG00000267023.5	3.2e-29	68128142	68130293	-	3	188,90,140,	0,197,2011	-28.5	-27.3	3.02	-1.85	-3.26	-0.807
chr9	ENSG00000167136.7	4.1e-07	128818734	128818823	+	1	89,	0	-6.39	-5.51	1.3	-2.68	-4.33	-0.801
chr19	ENSG00000142453.12	2e-18	10871612	10871792	+	1	180,	0	-17.7	-16.6	2.4	-2.24	-3.76	-0.793
chr7	ENSG00000198874.13	1e-17	67017898	67050029	+	3	245,123,81,	0,7001,32050	-17	-15.9	2.32	-2.5	-4.1	-0.788
chr17	ENSG00000182473.22	1e-104	76081015	76081794	-	1	779,	0	-104	-102	3.59	-8.06	-10.6	-0.784
chr17	ENSG00000186919.13	1e-105	76081015	76081790	+	1	775,	0	-105	-103	3.61	-8.02	-10.6	-0.783
chr5	ENSG00000171604.12	2e-59	139681232	139682926	+	2	236,64,	0,1630	-58.7	-57.3	4.19	-2.16	-3.66	-0.782
chr12	ENSG00000186908.14	1.6e-17	76849645	76851272	+	2	24,426,	0,1201	-16.8	-15.8	3.43	-1.7	-3.03	-0.777
chr15	ENSG00000131873.7	2.5e-36	101251567	101251988	-	1	421,	0	-35.6	-34.4	2.4	-3.37	-5.2	-0.775
chr11	ENSG00000214756.8	5e-60	62666114	62667514	+	1	1400,	0	-59.3	-57.9	5.88	-3.39	-5.24	-0.774
chr4	ENSG00000145365.11	1e-172	112277712	112278402	-	1	690,	0	-172	-170	7.04	-4.25	-6.26	-0.773
chr14	ENSG00000258790.1	6.3e-26	35122608	35123254	+	2	27,303,	0,343	-25.2	-24	2.25	-2.93	-4.65	-0.771
chr19	ENSG00000123144.11	2e-29	12734534	12734684	-	1	150,	0	-28.7	-27.5	2.07	-3.83	-5.76	-0.769
chr12	ENSG00000196498.13	4e-12	124336362	124336843	-	2	30,91,	0,390	-11.4	-10.4	1.76	-1.58	-2.86	-0.768
chr2	ENSG00000128714.6	2e-12	176092720	176093138	+	1	418,	0	-11.7	-10.7	4.68	-1.39	-2.58	-0.766
chr7	ENSG00000157800.18	1e-91	140334503	140335314	-	1	811,	0	-91	-89.4	6.83	-2.99	-4.74	-0.766
chr3	ENSG00000151093.8	1e-164	25791992	25794534	+	2	5,443,	0,2099	-164	-162	7.27	-2.59	-4.22	-0.764
chrX	ENSG00000198455.4	1e-116	57593057	57594763	+	1	1706,	0	-116	-114	8.6	-4.44	-6.5	-0.764
chr1	ENSG00000175279.22	4e-51	10431120	10433857	+	2	281,16,	0,2721	-50.4	-49.1	3.26	-2.46	-4.05	-0.762
chr17	ENSG00000109118.14	7.9e-15	28950901	28951232	-	1	331,	0	-14.1	-13.1	2.1	-1.48	-2.7	-0.756
chr17	ENSG00000278730.1	5e-41	68128125	68128633	+	1	508,	0	-40.3	-39	3.59	-2.5	-4.1	-0.754
chr14	ENSG00000080823.23	1.6e-14	102229312	102229732	-	1	420,	0	-13.8	-12.8	2.45	-1.33	-2.48	-0.752
chr10	ENSG00000272916.5	4e-61	73808381	73810811	-	2	348,13,	0,2417	-60.4	-59	4.75	-1.66	-2.97	-0.75
chr1	ENSG00000251503.8	5e-52	10431114	10433854	+	2	287,13,	0,2727	-51.3	-49.9	3.27	-2.38	-3.95	-0.748
chr7	ENSG00000196204.11	1.3e-70	4996743	4997762	+	1	1019,	0	-69.9	-68.4	7.71	-2.81	-4.51	-0.745
chr7	ENSG00000178234.13	6.3e-15	152121621	152121981	+	1	360,	0	-14.2	-13.2	1.77	-3.22	-5.03	-0.745
chr1	ENSG00000177788.6	2.5e-96	229267995	229268863	-	1	868,	0	-95.6	-94	6.29	-3.54	-5.41	-0.743
chr12	ENSG00000166886.13	1e-147	57091348	57091886	+	1	538,	0	-147	-145	9.4	-4.93	-7.08	-0.743
chr1	ENSG00000188092.15	2e-51	147992752	147993382	+	1	630,	0	-50.7	-49.3	5.49	-2.39	-3.96	-0.742
chr10	ENSG00000176273.15	2.5e-29	93898750	93901380	+	2	1,629,	0,2001	-28.6	-27.4	4.28	-1.7	-3.03	-0.742
chr1	ENSG00000143442.22	5e-63	151402753	151403203	-	1	450,	0	-62.3	-60.9	3.88	-2.67	-4.32	-0.74
chr10	ENSG00000166507.19	2.5e-62	73808376	73808816	-	2	355,4,	0,436	-61.6	-60.1	4.89	-1.51	-2.76	-0.739
chr18	ENSG00000257267.3	1e-145	35305981	35306491	+	1	510,	0	-145	-143	5.29	-3.6	-5.49	-0.737
chr3	ENSG00000163714.18	4e-11	143001597	143002332	+	2	76,105,	0,630	-10.4	-9.42	1.48	-2.76	-4.44	-0.734
chr19	ENSG00000127666.9	1.3e-34	4816644	4817478	-	1	834,	0	-33.9	-32.6	3.35	-3.21	-5.02	-0.733
chr4	ENSG00000272414.6	1e-49	76290053	76309761	+	2	7,618,	0,19090	-49	-47.7	5.76	-1.82	-3.2	-0.732
chr7	ENSG00000136280.17	3.2e-19	44999833	45027084	+	3	24,176,70,	0,354,27181	-18.5	-17.4	2.35	-2.07	-3.55	-0.732
chr19	ENSG00000063241.8	1e-163	55452984	55453225	-	1	241,	0	-163	-161	9.83	-8.51	-11.1	-0.732
chr14	ENSG00000100890.16	1e-26	35122961	35123262	+	1	301,	0	-26	-24.8	2.25	-2.24	-3.76	-0.73
chr19	ENSG00000127666.9	6.3e-35	4816645	4817485	-	1	840,	0	-34.2	-33	3.39	-3.16	-4.95	-0.726
chr4	ENSG00000249673.7	1e-77	2935210	2936377	+	1	1167,	0	-77	-75.5	6.3	-2.56	-4.18	-0.723
chr10	ENSG00000156650.14	1e-151	75030075	75031305	+	1	1230,	0	-151	-149	10.1	-4.03	-6.01	-0.721
chr5	ENSG00000215068.8	1e-133	43043545	43045266	+	2	22,874,	0,847	-133	-131	8.64	-2.59	-4.22	-0.715
chr3	ENSG00000196981.4	2e-64	122414357	122415853	-	1	1496,	0	-63.7	-62.3	9.88	-3.29	-5.11	-0.714
chr14	ENSG00000179454.14	1.3e-27	44928597	44945487	-	4	594,209,444,458,	0,2735,5517,16432	-26.9	-25.7	4.91	-2.59	-4.21	-0.714
chr5	ENSG00000286169.1	1e-127	436642	437152	+	1	510,	0	-127	-125	7.3	-2.49	-4.08	-0.713
chr16	ENSG00000180035.13	6.3e-53	30395850	30398499	+	2	23,1170,	0,1479	-52.2	-50.9	4.81	-3.88	-5.82	-0.713
chr17	ENSG00000182473.22	4e-99	76081016	76082985	-	2	230,94,	0,1875	-98.4	-96.8	3.49	-2.8	-4.5	-0.713
chr6	ENSG00000130396.20	1.3e-48	167970195	167970525	+	1	330,	0	-47.9	-46.6	3.42	-1.82	-3.21	-0.709
chr11	ENSG00000110066.15	7.9e-89	68165960	68166710	-	1	750,	0	-88.1	-86.5	5.6	-2.59	-4.21	-0.709
chr17	ENSG00000188895.12	2.5e-81	40121970	40122330	+	1	360,	0	-80.6	-79.1	6.64	-3.17	-4.96	-0.707
chr1	ENSG00000159208.16	1e-30	150286432	150286943	+	1	511,	0	-30	-28.8	3.55	-1.42	-2.62	-0.705
chr17	ENSG00000170004.17	3.2e-58	7884795	7886328	+	2	288,132,	0,1401	-57.5	-56.1	6.95	-2.78	-4.47	-0.705
chr21	ENSG00000159140.21	4e-71	33576432	33576673	+	1	241,	0	-70.4	-68.9	2.63	-3.58	-5.46	-0.704
chr11	ENSG00000150687.12	7.9e-80	86951231	86952700	+	1	1469,	0	-79.1	-77.6	5.63	-5.44	-7.66	-0.703
chr7	ENSG00000168303.9	1e-168	40132785	40133175	-	1	390,	0	-168	-166	4.55	-5.55	-7.79	-0.702
chr11	ENSG00000173465.8	2e-40	65573552	65573852	+	1	300,	0	-39.7	-38.4	1.92	-6.63	-8.99	-0.701
chr3	ENSG00000041802.11	1e-107	194651566	194653086	-	2	31,358,	0,1162	-107	-105	3	-5.48	-7.71	-0.696
chr11	ENSG00000176973.8	1e-41	65573543	65573841	+	1	298,	0	-41	-39.7	1.92	-6.66	-9.02	-0.693
chr10	ENSG00000249456.1	1e-100	124942472	124942881	+	1	409,	0	-100	-98.3	5.64	-2.01	-3.47	-0.692
chr11	ENSG00000077514.9	2.5e-23	74642071	74642490	+	1	419,	0	-22.6	-21.5	2.38	-2.61	-4.24	-0.688
chr19	ENSG00000188493.15	4e-44	40749578	40749877	-	1	299,	0	-43.4	-42.1	2.65	-2.67	-4.31	-0.687
chr10	ENSG00000138166.6	1.3e-90	110510131	110511235	+	1	1104,	0	-89.9	-88.3	6.95	-3.02	-4.78	-0.685
chr17	ENSG00000186919.13	2e-34	76080977	76081728	+	3	141,125,184,	0,300,567	-33.7	-32.5	2.73	-3.85	-5.79	-0.685
chr5	ENSG00000158402.20	1e-62	138285353	138285801	-	1	448,	0	-62	-60.5	2.64	-3.96	-5.92	-0.684
chr6	ENSG00000272345.1	1e-155	24701438	24701793	-	1	355,	0	-155	-153	4.62	-3.39	-5.23	-0.683
chr17	ENSG00000161970.15	2.5e-43	8382884	8383153	-	1	269,	0	-42.6	-41.3	2.86	-1.64	-2.94	-0.683
chr11	ENSG00000173621.9	2e-35	66859905	66860175	+	1	270,	0	-34.7	-33.4	2.41	-3.05	-4.82	-0.68
chr15	ENSG00000140265.12	1e-190	43361039	43363833	-	2	902,85,	0,2709	-190	-188	8.2	-4.6	-6.71	-0.68
chr17	ENSG00000167182.15	2e-51	47927911	47928420	+	1	509,	0	-50.7	-49.3	4.28	-2.21	-3.72	-0.679
chr1	ENSG00000135837.16	1.6e-70	179996583	179997123	+	1	540,	0	-69.8	-68.3	4.9	-1.89	-3.3	-0.678
chr1	ENSG00000116815.16	1.3e-87	116521934	116544325	-	3	49,264,15,	0,14030,22376	-86.9	-85.3	4.19	-2.25	-3.78	-0.676
chr19	ENSG00000121289.18	1e-133	32968932	32969803	-	1	871,	0	-133	-131	6.6	-4.76	-6.89	-0.676
chr16	ENSG00000184939.16	5e-100	68563161	68563611	+	1	450,	0	-99.3	-97.7	5.93	-2.05	-3.52	-0.675
chr2	ENSG00000127824.14	1.6e-50	219250246	219250604	-	1	358,	0	-49.8	-48.5	3.32	-1.87	-3.28	-0.672
chr5	ENSG00000131459.13	6.3e-16	180300787	180301445	-	1	658,	0	-15.2	-14.1	2.36	-2.27	-3.81	-0.669
chr15	ENSG00000174485.15	1.6e-46	65690435	65696316	-	2	1076,1,	0,5880	-45.8	-44.5	6.58	-2.24	-3.76	-0.669
chr1	ENSG00000116209.12	7.9e-13	54053203	54053444	-	1	241,	0	-12.1	-11.1	2.34	-1.39	-2.57	-0.668
chr4	ENSG00000118804.8	2e-58	76306835	76309740	+	2	154,597,	0,2308	-57.7	-56.3	5.73	-2.04	-3.51	-0.668
chr5	ENSG00000180104.16	2e-25	462024	462500	+	2	46,344,	0,132	-24.7	-23.5	2.13	-3.92	-5.88	-0.668
chr20	ENSG00000101126.18	3.9e-06	50930897	50931047	-	1	150,	0	-5.41	-4.57	1.24	-3.33	-5.16	-0.667
chr4	ENSG00000151458.12	7.9e-37	124670363	124672429	-	1	2066,	0	-36.1	-34.8	5.3	-3.32	-5.14	-0.665
chr6	ENSG00000260604.2	7.9e-98	3908060	3908988	-	1	928,	0	-97.1	-95.5	6.36	-3.23	-5.05	-0.665
chr11	ENSG00000185085.2	1e-116	62647564	62649057	-	1	1493,	0	-116	-114	6.03	-8.39	-11	-0.665
chr17	ENSG00000186665.9	1.3e-22	67991729	67993066	-	2	374,166,	0,1171	-21.9	-20.7	2.82	-1.58	-2.86	-0.664
chr22	ENSG00000186951.16	6.3e-17	46238000	46239170	+	1	1170,	0	-16.2	-15.2	3.11	-2.53	-4.14	-0.661
chr1	ENSG00000152904.11	6.3e-99	235342102	235342463	+	1	361,	0	-98.2	-96.6	3.54	-3.47	-5.32	-0.66
chr19	ENSG00000071655.18	1e-27	1585121	1585362	-	1	241,	0	-27	-25.8	3.56	-2.51	-4.12	-0.66
chr19	ENSG00000105559.12	1e-101	48867561	48868617	-	2	65,535,	0,521	-101	-98.9	6.1	-2.94	-4.67	-0.66
chr2	ENSG00000153234.14	1e-165	156325359	156326165	-	2	641,16,	0,790	-165	-163	7.31	-2.06	-3.53	-0.655
chr10	ENSG00000227345.8	4e-35	49932244	49934157	-	2	39,981,	0,932	-34.4	-33.2	3.81	-2.75	-4.44	-0.655
chr1	ENSG00000116138.13	1e-149	15567259	15568667	+	2	10,890,	0,518	-149	-148	9.09	-3.74	-5.65	-0.653
chr2	ENSG00000003393.15	2.5e-62	201760802	201765387	-	2	1016,5,	0,4580	-61.6	-60.2	4.86	-3.11	-4.89	-0.652
chr4	ENSG00000163312.11	1e-125	83448945	83455316	-	3	16,715,48,	0,4285,6323	-125	-123	7.76	-2.06	-3.53	-0.646
chr5	ENSG00000164251.5	1e-29	76833431	76834478	+	1	1047,	0	-29	-27.8	4.42	-1.74	-3.08	-0.646
chrX	ENSG00000147124.12	1.6e-97	47446805	47447792	-	1	987,	0	-96.8	-95.1	7.06	-2.56	-4.17	-0.646
chr15	ENSG00000137834.15	1e-121	66702235	66703044	+	1	809,	0	-121	-119	11.5	-4.04	-6.02	-0.641
chr11	ENSG00000174804.4	1.3e-81	86950791	86954887	-	2	1679,87,	0,4009	-80.9	-79.4	5.82	-4.32	-6.36	-0.64
chr3	ENSG00000144655.15	1.3e-73	39142512	39143978	-	1	1466,	0	-72.9	-71.4	5.26	-3.79	-5.72	-0.639
chr17	ENSG00000141219.15	6.3e-76	73235538	73236555	+	1	1017,	0	-75.2	-73.7	5.46	-3.07	-4.84	-0.636
chr7	ENSG00000254003.1	1.3e-13	88218823	88219054	+	1	231,	0	-12.9	-11.9	1.5	-3.03	-4.8	-0.633
chr15	ENSG00000157450.15	5e-57	59091075	59095026	+	4	79,128,89,244,	0,1437,2326,3707	-56.3	-54.9	4.59	-1.96	-3.4	-0.633
chr14	ENSG00000100796.17	1.6e-34	91509789	91510207	-	1	418,	0	-33.8	-32.5	2.87	-3.48	-5.33	-0.63
chr3	ENSG00000182923.17	4e-25	134545630	134547338	+	4	189,140,117,4,	0,518,754,1704	-24.4	-23.3	2.78	-1.49	-2.72	-0.629
chr11	ENSG00000183340.7	1e-112	96389988	96391441	+	2	85,959,	0,494	-112	-110	13.9	-3.01	-4.77	-0.629
chr3	ENSG00000249992.2	5e-35	45224764	45225541	-	1	777,	0	-34.3	-33.1	3.78	-2.06	-3.54	-0.627
chr5	ENSG00000113272.14	4e-65	157739410	157740370	+	1	960,	0	-64.4	-63	4.81	-1.86	-3.27	-0.619
chr1	ENSG00000175137.11	1.6e-77	248811254	248811585	-	1	331,	0	-76.8	-75.3	3.52	-2.31	-3.86	-0.618
chr14	ENSG00000100625.9	7.9e-39	60713013	60714122	-	1	1109,	0	-38.1	-36.9	5.43	-1.47	-2.69	-0.618
chr1	ENSG00000176022.7	1e-177	1234354	1235011	+	1	657,	0	-177	-175	5.06	-4.51	-6.58	-0.611
chr7	ENSG00000127914.17	2e-44	92000857	92001578	+	1	721,	0	-43.7	-42.4	5.36	-1.42	-2.62	-0.608
chr17	ENSG00000182473.22	7.9e-32	76083140	76083350	-	1	210,	0	-31.1	-29.9	1.94	-2.4	-3.98	-0.605
chr12	ENSG00000089060.11	1e-160	113299207	113299867	-	1	660,	0	-160	-158	4.08	-6.37	-8.7	-0.604
chr12	ENSG00000013588.9	2e-83	12917637	12917937	+	1	300,	0	-82.7	-81.2	2.88	-2.89	-4.6	-0.603
chr19	ENSG00000105176.18	1.6e-80	29937975	29942606	+	2	22,368,	0,4263	-79.8	-78.3	2.55	-5.56	-7.8	-0.599
chr9	ENSG00000119414.11	1.6e-19	125149106	125149375	-	1	269,	0	-18.8	-17.7	1.94	-2.78	-4.47	-0.598
chr3	ENSG00000185219.17	2.5e-86	44445223	44447652	-	1	2429,	0	-85.6	-84.1	6.84	-5.4	-7.61	-0.595
chr1	ENSG00000285053.1	4e-94	235342090	235359883	+	3	256,48,57,	0,745,17736	-93.4	-91.8	3.53	-2.67	-4.31	-0.594
chr16	ENSG00000175643.10	1e-102	11316627	11350990	+	3	409,317,349,	0,28822,34014	-102	-101	8	-2.69	-4.35	-0.594
chr1	ENSG00000036549.13	2e-95	77585040	77633388	-	2	19,1539,	0,46809	-94.7	-93.1	6.62	-4.54	-6.62	-0.593
chr1	ENSG00000162636.16	2e-93	108629611	108635632	+	2	46,525,	0,5496	-92.7	-91.1	3.57	-3.5	-5.37	-0.585
chr19	ENSG00000171466.10	1e-136	9652792	9656595	-	2	1089,49,	0,3754	-136	-135	7.79	-3.22	-5.03	-0.585
chr3	ENSG00000174173.7	1e-184	101565072	101566177	+	1	1105,	0	-184	-182	6.22	-5.55	-7.79	-0.579
chr1	ENSG00000162923.16	4e-70	224434251	224435744	-	2	543,28,	0,1465	-69.4	-67.9	3.74	-9.83	-12.5	-0.577
chr16	ENSG00000121274.13	1e-142	50229173	50229682	+	1	509,	0	-142	-140	7.05	-1.58	-2.86	-0.577
chr1	ENSG00000162616.9	1e-109	77992847	78016442	+	4	19,387,569,429,	0,12087,20203,23166	-109	-107	6.65	-2.98	-4.73	-0.572
chr1	ENSG00000143442.22	1.6e-19	151403442	151404191	-	1	749,	0	-18.8	-17.7	2.24	-2.9	-4.62	-0.572
chr4	ENSG00000180346.3	1.6e-72	89112754	89113857	+	1	1103,	0	-71.8	-70.3	5.2	-2.99	-4.73	-0.572
chr3	ENSG00000176597.12	5e-93	183269507	183271007	+	1	1500,	0	-92.3	-90.7	7.23	-3.65	-5.55	-0.567
chr12	ENSG00000110931.19	1e-158	121240214	121240604	-	1	390,	0	-158	-157	5.88	-2.24	-3.76	-0.567
chr15	ENSG00000169857.8	1e-118	34003041	34039056	-	2	168,277,	0,35738	-118	-116	3.63	-2.38	-3.95	-0.566
chr20	ENSG00000101400.6	0	33408195	33408495	-	1	300,	0	-401	#NAME?	4.45	-7.23	-9.67	-0.564
chr17	ENSG00000186919.13	1.6e-31	76083129	76083368	+	1	239,	0	-30.8	-29.6	1.93	-2.33	-3.89	-0.564
chr4	ENSG00000118762.8	1.3e-46	88065760	88075685	+	4	119,164,148,228,	0,2137,9051,9697	-45.9	-44.6	3.69	-1.66	-2.97	-0.563
chr19	ENSG00000254004.7	7.9e-91	36514220	36515269	-	1	1049,	0	-90.1	-88.5	4.92	-3.37	-5.21	-0.563
chr10	ENSG00000198246.9	1e-28	71362063	71362393	+	1	330,	0	-28	-26.8	2.24	-1.78	-3.15	-0.561
chr11	ENSG00000131626.18	4e-45	70348270	70350996	+	3	150,117,3,	0,1652,2723	-44.4	-43.1	2.47	-2.17	-3.68	-0.561
chr3	ENSG00000113838.13	1e-163	186553583	186554711	-	2	20,458,	0,670	-163	-161	4.99	-2.27	-3.81	-0.56
chr1	ENSG00000189339.12	2.5e-32	1661701	1662031	-	1	330,	0	-31.6	-30.4	2.27	-1.82	-3.21	-0.559
chr3	ENSG00000144824.21	1.3e-20	111974510	111975020	+	1	510,	0	-19.9	-18.8	2.71	-1.63	-2.92	-0.559
chr9	ENSG00000148396.18	6.3e-91	136441323	136441803	-	1	480,	0	-90.2	-88.7	3.65	-3.81	-5.74	-0.559
chr19	ENSG00000142279.13	5e-37	34481937	34482208	+	1	271,	0	-36.3	-35	2.32	-1.83	-3.22	-0.557
chr1	ENSG00000160051.11	2e-100	32207313	32208389	+	1	1076,	0	-99.7	-98.1	6.81	-2.2	-3.71	-0.556
chr7	ENSG00000272391.6	4e-57	75418430	75419336	-	2	463,17,	0,889	-56.4	-55	4.61	-2.75	-4.44	-0.551
chr11	ENSG00000142082.15	1e-254	215536	218820	-	2	1182,43,	0,3241	-254	-252	6.28	-4.29	-6.32	-0.551
chr1	ENSG00000116191.17	1e-232	178902146	178916833	+	3	65,92,504,	0,4629,14183	-232	-230	8.03	-2.54	-4.16	-0.55
chr3	ENSG00000163686.15	7.9e-84	58285449	58294274	+	2	4,686,	0,8139	-83.1	-81.6	6.51	-1.97	-3.4	-0.548
chr10	ENSG00000138347.15	5e-58	68166598	68175352	+	3	68,591,30,	0,7467,8724	-57.3	-55.9	4.45	-1.47	-2.69	-0.546
chr5	ENSG00000145908.12	1e-109	150894689	150896359	-	1	1670,	0	-109	-107	6.49	-3.63	-5.53	-0.545
chr20	ENSG00000126003.7	2e-73	32195316	32195825	-	1	509,	0	-72.7	-71.2	4.63	-2.17	-3.68	-0.541
chrX	ENSG00000147124.12	3.2e-77	47447881	47449466	-	1	1585,	0	-76.5	-74.9	7.4	-2.86	-4.57	-0.538
chr19	ENSG00000197608.11	7.9e-62	52065064	52076046	-	2	2546,3,	0,10979	-61.1	-59.7	5.6	-4.07	-6.06	-0.535
chr17	ENSG00000108932.12	1e-129	68268936	68271623	-	2	410,785,	0,1902	-129	-128	5.77	-3.15	-4.94	-0.533
chr5	ENSG00000152409.9	7.9e-53	79300826	79322155	+	6	37,87,96,595,311,550,	0,5548,11576,13430,15173,20779	-52.1	-50.8	4.56	-3.04	-4.81	-0.532
chr12	ENSG00000089127.13	2e-98	112918450	112919064	+	2	12,468,	0,146	-97.7	-96.1	3.03	-4.32	-6.36	-0.532
chr22	ENSG00000186951.16	1.6e-84	46231810	46236503	+	2	429,1371,	0,3322	-83.8	-82.3	6.4	-2.77	-4.46	-0.532
chr11	ENSG00000137693.14	6.3e-22	102110446	102110716	+	1	270,	0	-21.2	-20.1	2.21	-2.29	-3.83	-0.529
chr6	ENSG00000026950.17	1.6e-87	26412722	26414130	+	1	1408,	0	-86.8	-85.2	6.58	-2.11	-3.6	-0.528
chr12	ENSG00000166886.13	1e-306	57094700	57095208	+	1	508,	0	-306	-304	5.52	-5.51	-7.74	-0.527
chr13	ENSG00000204977.10	1e-280	50012108	50013188	+	1	1080,	0	-280	-278	8.49	-3.58	-5.46	-0.527
chr6	ENSG00000197062.11	5e-33	28276877	28278015	+	1	1138,	0	-32.3	-31.1	3.5	-1.51	-2.75	-0.525
chr19	ENSG00000197782.14	7.9e-64	40073586	40076194	-	1	2608,	0	-63.1	-61.6	6.89	-3.87	-5.81	-0.523
chr5	ENSG00000118985.16	5e-90	95942995	95961851	-	2	54,277,	0,18579	-89.3	-87.7	5.88	-1.54	-2.81	-0.522
chrX	ENSG00000012211.13	1e-156	49175520	49176060	-	1	540,	0	-156	-154	5.85	-2.09	-3.57	-0.521
chr1	ENSG00000257315.2	1e-103	203796970	203797809	+	1	839,	0	-103	-102	6.98	-1.82	-3.22	-0.518
chr14	ENSG00000100439.10	6.3e-34	22611000	22611210	+	1	210,	0	-33.2	-32	2.07	-1.67	-2.98	-0.518
chr20	ENSG00000196227.11	0	59944023	59945248	+	1	1225,	0	-362	#NAME?	6.62	-7.23	-9.68	-0.518
chr1	ENSG00000136643.12	1e-145	213240901	213242247	+	1	1346,	0	-145	-143	7.76	-3.2	-5	-0.515
chr16	ENSG00000184517.12	1e-61	75166854	75170715	+	2	59,1463,	0,2398	-61	-59.6	7.47	-2.23	-3.74	-0.514
chr1	ENSG00000143322.21	1e-189	179107358	179109367	-	1	2009,	0	-189	-187	8.94	-7.19	-9.62	-0.513
chr2	ENSG00000115548.17	7.9e-96	86466381	86470211	+	3	502,30,8,	0,957,3822	-95.1	-93.5	6.24	-1.47	-2.69	-0.513
chr15	ENSG00000140543.14	1e-27	88530735	88531513	-	1	778,	0	-27	-25.8	3.11	-1.42	-2.62	-0.513
chr5	ENSG00000113312.11	1.3e-82	160010686	160036601	+	3	172,61,96,	0,24453,25819	-81.9	-80.4	2.7	-2.66	-4.3	-0.511
chr15	ENSG00000173867.10	7.9e-28	88530744	88531518	-	1	774,	0	-27.1	-25.9	3.13	-1.4	-2.59	-0.511
chr11	ENSG00000170145.5	1e-243	111723572	111725251	+	1	1679,	0	-243	-241	7.87	-5.39	-7.6	-0.51
chr1	ENSG00000058673.16	1e-103	203796990	203797800	+	1	810,	0	-103	-102	7.17	-1.71	-3.04	-0.508
chr7	ENSG00000009335.18	5e-41	157231091	157231361	+	1	270,	0	-40.3	-39	1.75	-3.79	-5.72	-0.508
chr19	ENSG00000105722.10	3.2e-44	42247868	42248169	-	1	301,	0	-43.5	-42.2	2.02	-2.67	-4.32	-0.507
chr2	ENSG00000115816.15	1e-244	37227561	37231447	-	3	1475,97,36,	0,3711,3850	-244	-241	6.97	-7.39	-9.87	-0.506
chrX	ENSG00000203950.6	0	135050960	135051579	-	1	619,	0	-330	#NAME?	5.09	-4.76	-6.89	-0.503
chr1	ENSG00000160741.17	5e-41	153947847	153948115	-	1	268,	0	-40.3	-39	2.63	-1.52	-2.77	-0.502
chr6	ENSG00000260604.2	1e-120	3906026	3906984	-	1	958,	0	-120	-119	5.38	-3.34	-5.17	-0.502
chr6	ENSG00000137177.20	1e-307	17760320	17770410	-	3	557,1254,46,	0,3372,10044	-307	-305	8.44	-5.45	-7.68	-0.501
chr19	ENSG00000267688.1	3.2e-71	3121115	3122128	-	3	169,57,246,	0,280,767	-70.5	-69	2.64	-3.39	-5.24	-0.5
chr19	ENSG00000131115.16	7.9e-53	44235828	44237148	+	1	1320,	0	-52.1	-50.8	4.38	-2.75	-4.42	-0.492
chr22	ENSG00000196419.12	1.6e-65	41621238	41621482	+	2	107,133,	0,111	-64.8	-63.3	2.37	-2.51	-4.11	-0.49
chr16	ENSG00000189067.12	2e-42	11548320	11548560	-	1	240,	0	-41.7	-40.4	1.69	-3.77	-5.7	-0.488
chr6	ENSG00000112304.11	1e-156	24697997	24701808	+	2	70,350,	0,3461	-156	-154	3.87	-2.9	-4.62	-0.484
chr12	ENSG00000139218.18	6.3e-98	45921829	45922974	-	3	365,227,39,	0,526,1106	-97.2	-95.6	5.6	-1.96	-3.39	-0.484
chr1	ENSG00000092853.14	5e-37	35737828	35743477	-	7	15,106,128,122,165,101,23,	0,163,626,1307,1536,5312,5626	-36.3	-35	3.09	-1.48	-2.7	-0.481
chr10	ENSG00000119977.21	1e-123	95663455	95664291	-	1	836,	0	-123	-122	8.08	-2.57	-4.19	-0.48
chr1	ENSG00000143545.10	1e-168	153981706	153982125	-	1	419,	0	-168	-166	3.34	-4.42	-6.47	-0.477
chr19	ENSG00000130311.11	7.9e-50	17319957	17320286	+	1	329,	0	-49.1	-47.8	2.29	-2.21	-3.73	-0.476
chr8	ENSG00000023287.13	5e-89	52645725	52657844	-	2	142,1837,	0,10282	-88.3	-86.8	6.06	-2.51	-4.12	-0.472
chr11	ENSG00000165490.13	6.3e-64	82933003	82934533	+	1	1530,	0	-63.2	-61.7	4.7	-3.07	-4.84	-0.47
chr11	ENSG00000198730.9	1e-142	10772509	10779253	+	6	146,147,298,97,113,575,	0,617,1502,2697,3011,6169	-142	-140	4.97	-4.78	-6.92	-0.469
chrX	ENSG00000171155.8	1e-276	120626147	120627328	-	2	1024,73,	0,1108	-276	-274	5.97	-5.58	-7.83	-0.467
chr1	ENSG00000078369.18	2e-63	1890876	1891117	-	1	241,	0	-62.7	-61.3	2.33	-5.16	-7.34	-0.464
chr13	ENSG00000253797.2	2.5e-82	52024690	52031478	+	2	247,3160,	0,3628	-81.6	-80	6.4	-5.29	-7.49	-0.464
chr7	ENSG00000122565.19	4e-31	26201460	26201942	+	2	101,198,	0,284	-30.4	-29.2	1.93	-2.42	-4	-0.461
chr16	ENSG00000167526.13	0	89562903	89563443	+	1	540,	0	-804	#NAME?	3.61	-30.7	-34	-0.46
chr4	ENSG00000172493.21	9.99988867182683e-321	87135597	87136587	+	1	990,	0	-320	-317	8.65	-4.39	-6.44	-0.459
chr6	ENSG00000124508.17	5e-50	26392302	26393858	+	1	1556,	0	-49.3	-47.9	4.91	-1.76	-3.12	-0.457
chr4	ENSG00000178988.11	4e-91	6709182	6709865	-	1	683,	0	-90.4	-88.8	2.5	-3.76	-5.68	-0.456
chr16	ENSG00000140987.20	1.3e-96	3382199	3383841	-	1	1642,	0	-95.9	-94.3	6.14	-2.95	-4.69	-0.453
chr20	ENSG00000125818.18	5e-44	1165254	1165854	+	1	600,	0	-43.3	-42	3.68	-4.11	-6.1	-0.453
chr7	ENSG00000106591.4	0	42937211	42937682	+	2	30,361,	0,110	-673	#NAME?	4.83	-4.99	-7.15	-0.451
chr14	ENSG00000119684.15	2.5e-75	75042398	75048365	-	2	79,1990,	0,3977	-74.6	-73.1	5.71	-3.3	-5.12	-0.451
chr13	ENSG00000253710.4	1e-108	52024351	52031475	+	2	586,3157,	0,3967	-108	-106	6.96	-5.53	-7.77	-0.445
chr2	ENSG00000171150.9	0	46699403	46760117	+	2	46,1599,	0,59115	-333	#NAME?	7.81	-6.44	-8.79	-0.444
chr6	ENSG00000124541.7	1e-102	43021622	43025033	+	2	162,49,	0,3362	-102	-101	2.38	-3.23	-5.04	-0.439
chr21	ENSG00000159079.19	1.3e-25	32602236	32602476	-	1	240,	0	-24.9	-23.8	1.79	-1.38	-2.55	-0.438
chr2	ENSG00000168906.13	1e-122	85543605	85543936	+	2	3,267,	0,64	-122	-120	2.17	-3.91	-5.87	-0.436
chr13	ENSG00000234377.7	1.3e-94	78615677	78617178	+	1	1501,	0	-93.9	-92.3	5.98	-2.15	-3.64	-0.433
chr19	ENSG00000104824.17	1e-143	38849333	38849994	-	2	35,295,	0,366	-143	-141	2.37	-3.82	-5.75	-0.433
chr19	ENSG00000160570.14	0	42199105	42199823	-	1	718,	0	-405	#NAME?	4.5	-6.44	-8.78	-0.428
chr11	ENSG00000173020.11	4e-93	67266472	67270986	+	2	340,49,	0,4465	-92.4	-90.8	2.54	-3.11	-4.89	-0.426
chr18	ENSG00000017797.13	2e-30	9536708	9536948	+	1	240,	0	-29.7	-28.5	1.82	-1.57	-2.84	-0.425
chr3	ENSG00000091527.15	1e-300	133574088	133574567	+	2	196,134,	0,345	-300	-298	3.07	-4.28	-6.3	-0.423
chr8	ENSG00000147789.15	1e-239	144838816	144842340	+	2	32,986,	0,2538	-239	-237	6.03	-4.17	-6.17	-0.423
chr2	ENSG00000075426.12	0	28412192	28413512	+	1	1320,	0	-651	#NAME?	6.36	-15	-18	-0.42
chr5	ENSG00000154124.5	0	14687923	14693556	+	3	17,270,703,	0,2115,4930	-326	#NAME?	6.5	-4.58	-6.68	-0.42
chr11	ENSG00000149289.11	1e-113	110163351	110166263	+	2	28,1923,	0,989	-113	-111	6.13	-2.39	-3.97	-0.42
chr6	ENSG00000145945.7	1e-124	3850599	3851257	+	1	658,	0	-124	-122	5.89	-1.8	-3.17	-0.418
chr16	ENSG00000166847.10	1e-161	23667008	23667668	+	1	660,	0	-161	-159	3.7	-2.95	-4.68	-0.418
chr19	ENSG00000105723.12	1.3e-85	42242206	42242625	-	1	419,	0	-84.9	-83.3	2.35	-2.73	-4.4	-0.418
chr5	ENSG00000153037.15	5e-71	112864610	112864851	+	1	241,	0	-70.3	-68.8	2.18	-1.84	-3.23	-0.417
chr2	ENSG00000168906.13	1e-136	85544742	85545221	+	1	479,	0	-136	-134	2.51	-4.58	-6.68	-0.416
chr19	ENSG00000128016.7	1e-248	39407855	39408843	+	1	988,	0	-248	-245	4.69	-5.18	-7.37	-0.409
chr12	ENSG00000111371.16	1.6e-32	46267681	46268775	-	2	20,250,	0,844	-31.8	-30.6	1.84	-1.37	-2.54	-0.406
chr16	ENSG00000153786.13	0	84974533	84974983	-	1	450,	0	-390	#NAME?	4.7	-3.56	-5.43	-0.404
chr19	ENSG00000130725.8	1e-201	58557077	58558606	-	2	80,334,	0,1195	-201	-199	2.62	-6.98	-9.39	-0.404
chr18	ENSG00000134046.12	2.5e-46	54224040	54224609	-	1	569,	0	-45.6	-44.3	3.18	-4.04	-6.02	-0.403
chr9	ENSG00000136950.13	0	124875022	124877315	+	2	129,438,	0,1855	-746	#NAME?	5.17	-7.65	-10.1	-0.402
chr9	ENSG00000186350.12	0	134434190	134437409	+	2	17,943,	0,2276	-351	#NAME?	5.19	-7	-9.43	-0.4
chr3	ENSG00000171135.15	1e-124	9890573	9893845	+	2	238,1037,	0,2235	-124	-122	3.74	-4.55	-6.63	-0.391
chr3	ENSG00000225733.6	0	14945114	14947091	-	2	1040,5,	0,1972	-487	#NAME?	6.02	-7.32	-9.78	-0.391
chr1	ENSG00000137959.16	1e-126	78642252	78642762	+	1	510,	0	-126	-125	2.73	-2.64	-4.28	-0.389
chr10	ENSG00000108100.18	1e-137	35566188	35569586	+	2	97,533,	0,2865	-137	-135	4.2	-2.3	-3.85	-0.388
chr2	ENSG00000144233.10	1e-133	127863067	127865166	-	1	2099,	0	-133	-131	7.19	-3.01	-4.76	-0.387
chr7	ENSG00000105993.15	1e-188	157385543	157385963	+	1	420,	0	-188	-186	4.86	-2.53	-4.14	-0.387
chr12	ENSG00000253719.4	9.99999999999997e-311	74537834	74539719	+	1	1885,	0	-310	-307	4.86	-12.1	-14.9	-0.387
chr16	ENSG00000184939.16	1e-126	68563850	68565560	+	1	1710,	0	-126	-125	5.93	-2.26	-3.8	-0.383
chr20	ENSG00000088766.12	1.6e-73	6037084	6037355	+	1	271,	0	-72.8	-71.3	2.53	-1.56	-2.83	-0.38
chr12	ENSG00000135090.14	1e-46	118150518	118152514	-	2	640,288,	0,1708	-46	-44.6	5.65	-1.75	-3.1	-0.379
chr7	ENSG00000270617.1	2e-38	43866557	43866734	-	1	177,	0	-37.7	-36.4	2.09	-2.43	-4.02	-0.377
chr18	ENSG00000101557.15	2e-66	158532	158915	+	2	182,58,	0,325	-65.7	-64.3	1.92	-2.65	-4.28	-0.374
chr7	ENSG00000062582.14	2e-38	43866557	43866738	-	1	181,	0	-37.7	-36.4	2.09	-2.34	-3.9	-0.369
chr4	ENSG00000038219.13	7.9e-51	13600970	13603490	-	1	2520,	0	-50.1	-48.7	4.76	-2.19	-3.7	-0.364
chr19	ENSG00000170604.5	1e-151	45883875	45884204	-	1	329,	0	-151	-149	2.45	-2.67	-4.33	-0.364
chr9	ENSG00000135052.16	1e-114	86027248	86036404	-	4	645,114,258,57,	0,6033,8119,9099	-114	-112	4.34	-2.67	-4.32	-0.358
chr6	ENSG00000118515.11	1e-77	134169604	134170054	-	1	450,	0	-77	-75.4	1.75	-5.81	-8.08	-0.352
chr20	ENSG00000124201.15	1.3e-89	49247611	49248241	-	1	630,	0	-88.9	-87.3	2.71	-2.89	-4.6	-0.352
chr11	ENSG00000245385.2	1e-211	119336248	119337190	-	2	245,143,	0,799	-211	-209	2.83	-3.05	-4.82	-0.351
chr1	ENSG00000153187.20	5e-83	244862580	244862851	-	1	271,	0	-82.3	-80.8	1.88	-2.56	-4.18	-0.347
chr16	ENSG00000103257.9	1.6e-19	87830471	87830592	-	1	121,	0	-18.8	-17.7	1.1	-13.3	-16.2	-0.343
chr7	ENSG00000136295.15	1e-167	2658994	2662920	+	3	21,101,1253,	0,945,2673	-167	-165	3.57	-5.37	-7.57	-0.338
chr1	ENSG00000187608.10	6.3e-14	1014420	1014540	+	1	120,	0	-13.2	-12.2	1.22	-5.98	-8.28	-0.335
chr11	ENSG00000150779.12	0	112085128	112085427	-	1	299,	0	-326	#NAME?	3.79	-3.87	-5.81	-0.335
chr16	ENSG00000103257.9	0	87832299	87832869	-	1	570,	0	-4740	#NAME?	5.34	-47.5	-51.2	-0.328
chr11	ENSG00000110321.18	7.9e-95	10808625	10808940	-	2	5,236,	0,79	-94.1	-92.5	1.73	-3.39	-5.24	-0.317
chr17	ENSG00000108654.15	0	64499959	64500750	-	2	367,202,	0,589	-459	#NAME?	2.71	-10.3	-13	-0.313
chr1	ENSG00000159352.16	1e-198	151266955	151267479	+	2	23,307,	0,217	-198	-196	2.96	-2.99	-4.74	-0.312
chr20	ENSG00000124160.12	1e-120	46062154	46062752	-	1	598,	0	-120	-118	3.25	-2.02	-3.48	-0.311
chr20	ENSG00000125841.13	1e-117	353468	353978	+	1	510,	0	-117	-115	2.43	-2.44	-4.02	-0.298
chr19	ENSG00000011304.20	1e-125	810860	811160	+	1	300,	0	-125	-123	1.95	-4.14	-6.14	-0.293
chr11	ENSG00000149136.9	1e-205	57326463	57327017	-	2	15,315,	0,239	-205	-203	3.07	-3.17	-4.97	-0.291
chr12	ENSG00000256950.2	3.2e-53	121916387	121921352	+	2	200,67,	0,4898	-52.5	-51.1	1.86	-1.32	-2.47	-0.286
chr20	ENSG00000087460.25	0	58891377	58892062	+	2	488,82,	0,603	-753	#NAME?	2.31	-35.2	-38.6	-0.283
chr7	ENSG00000164535.15	2.5e-48	6447955	6484190	-	2	16,224,	0,36011	-47.6	-46.2	1.72	-1.59	-2.88	-0.282
chr22	ENSG00000100201.22	1e-156	38486250	38488162	-	2	190,290,	0,1622	-156	-154	2.21	-3.14	-4.93	-0.275
chr19	ENSG00000126247.11	1e-304	36140969	36141380	+	2	251,78,	0,333	-304	-302	2.72	-4.15	-6.15	-0.27
chr7	ENSG00000136240.10	2.5e-48	6482572	6484190	-	2	17,224,	0,1394	-47.6	-46.2	1.72	-1.45	-2.67	-0.269
chr4	ENSG00000163993.7	1e-279	6693877	6697170	+	2	193,278,	0,3015	-279	-276	2.88	-7.7	-10.2	-0.267
chr1	ENSG00000142657.21	1e-121	10419617	10419886	+	1	269,	0	-121	-119	2.19	-1.79	-3.16	-0.266
chr11	ENSG00000149547.15	2.5e-51	125583878	125584058	+	1	180,	0	-50.6	-49.2	1.52	-1.76	-3.12	-0.265
chr5	ENSG00000177733.7	0	137752626	137753555	-	1	929,	0	-448	#NAME?	4.45	-6.77	-9.16	-0.264
chr11	ENSG00000245532.9	0	65423670	65425317	+	1	1647,	0	-1630	#NAME?	5.13	-14.4	-17.3	-0.264
chr11	ENSG00000245532.9	0	65423666	65425315	+	1	1649,	0	-1590	#NAME?	5.13	-14.4	-17.3	-0.264
chr17	ENSG00000185624.15	1e-174	81843160	81843310	-	1	150,	0	-174	-173	1.88	-4.44	-6.5	-0.259
chr19	ENSG00000179271.3	1e-200	12954257	12956893	-	2	269,31,	0,2605	-200	-198	2.02	-2.99	-4.74	-0.242
chr20	ENSG00000131043.12	1e-128	36255947	36256932	+	1	985,	0	-128	-126	3.45	-2	-3.46	-0.242
chr15	ENSG00000182117.6	1e-167	34341718	34342017	-	1	299,	0	-167	-165	2.12	-3.35	-5.19	-0.237
chr11	ENSG00000168003.16	0	62888425	62888875	+	1	450,	0	-1840	#NAME?	3.43	-14.8	-17.8	-0.231
chr12	ENSG00000256028.2	1e-187	122981688	122982519	+	3	191,118,51,	0,268,780	-187	-185	2.11	-2.94	-4.68	-0.227
chr7	ENSG00000136238.18	1e-175	6402387	6402954	+	1	567,	0	-175	-173	3.02	-1.89	-3.3	-0.224
chr12	ENSG00000089248.7	0	112019878	112023031	+	2	16,882,	0,2271	-419	#NAME?	3.1	-5.41	-7.62	-0.224
chr1	ENSG00000142864.14	0	67412906	67419863	-	3	357,174,99,	0,2259,6858	-622	#NAME?	4.07	-4.76	-6.9	-0.221
chr17	ENSG00000262831.1	1e-177	81843164	81843606	+	2	169,8,	0,434	-177	-175	1.89	-4.24	-6.26	-0.219
chr5	ENSG00000161011.20	2e-25	179837031	179837181	+	1	150,	0	-24.7	-23.5	1.23	-1.6	-2.9	-0.201
chr5	ENSG00000161010.15	4e-24	179837017	179837168	-	1	151,	0	-23.4	-22.2	1.23	-1.62	-2.91	-0.198
chr11	ENSG00000168003.16	0	62880577	62881089	+	2	23,218,	0,294	-396	#NAME?	3.11	-1.93	-3.36	-0.171
chr1	ENSG00000117632.23	0	25900842	25901760	-	2	245,354,	0,564	-1560	#NAME?	2.71	-6.77	-9.15	-0.152
chr20	ENSG00000101367.9	0	32846627	32849184	+	2	143,513,	0,2044	-390	#NAME?	2.42	-2.95	-4.68	0.161
chr15	ENSG00000067225.18	1e-180	72207144	72208633	-	2	133,17,	0,1472	-180	-178	1.32	-6.76	-9.13	0.183
chr2	ENSG00000155368.16	1e-117	119370699	119372441	+	2	103,197,	0,1545	-117	-116	1.8	-1.98	-3.42	0.195
chr16	ENSG00000103018.17	1e-252	69462455	69462786	+	1	331,	0	-252	-249	1.91	-2.75	-4.43	0.195
chr11	ENSG00000172757.13	2e-17	65855918	65856069	-	1	151,	0	-16.7	-15.6	1.16	-3.72	-5.63	0.232
chr1	ENSG00000116133.13	1.3e-14	54850134	54850463	-	1	329,	0	-13.9	-12.9	1.29	-2.15	-3.64	0.252
chr12	ENSG00000089009.15	1.7e-05	112408489	112408669	-	1	180,	0	-4.76	-3.94	1.14	-1.57	-2.84	0.253
chr21	ENSG00000156261.13	5e-23	29061402	29062190	-	3	15,72,63,	0,93,725	-22.3	-21.2	1.24	-2.7	-4.37	0.267
chr11	ENSG00000110696.10	2e-45	16752768	16755193	+	3	126,152,323,	0,1115,2102	-44.7	-43.4	1.48	-3.77	-5.69	0.276
chr7	ENSG00000105854.13	1e-09	95405070	95405309	-	1	239,	0	-8.98	-8.03	1.24	-1.7	-3.03	0.296
chr11	ENSG00000168439.17	6.3e-30	64193190	64193400	+	1	210,	0	-29.2	-28	1.46	-2.73	-4.41	0.306
chr21	ENSG00000183486.13	1.6e-31	41374093	41377131	+	2	34,296,	0,2742	-30.8	-29.6	1.67	-3.14	-4.93	0.31
chr17	ENSG00000185624.15	2e-29	81845929	81846417	-	2	62,58,	0,430	-28.7	-27.5	1.25	-4.01	-5.98	0.311
chr8	ENSG00000104738.18	1.3e-51	47969827	47970038	+	1	211,	0	-50.9	-49.5	1.4	-4.18	-6.19	0.324
chr11	ENSG00000135387.21	3.2e-82	34063339	34076391	+	4	24,63,87,156,	0,8386,8561,12896	-81.5	-80	1.69	-3.61	-5.5	0.326
chr14	ENSG00000198752.11	1e-17	102971984	102975902	-	4	177,134,120,20,	0,2031,3699,3898	-17	-15.9	1.54	-1.98	-3.43	0.349
chrX	ENSG00000130741.11	5e-83	24077409	24077589	+	1	180,	0	-82.3	-80.7	1.88	-2.46	-4.06	0.355
chr5	ENSG00000164151.12	7.9e-72	5463103	5463733	+	1	630,	0	-71.1	-69.6	2.82	-2.27	-3.8	0.359
chr12	ENSG00000166598.15	5e-53	103932138	103933988	+	4	38,142,117,33,	0,138,687,1817	-52.3	-50.9	2.11	-12.8	-15.7	0.36
chr22	ENSG00000100403.12	4e-35	41359367	41359577	+	1	210,	0	-34.4	-33.1	1.59	-2.21	-3.72	0.362
chr14	ENSG00000242071.3	1e-26	69885754	69886081	-	1	327,	0	-26	-24.8	2.12	-7.23	-9.67	0.368
chr5	ENSG00000113456.19	7.9e-28	34908494	34908884	-	1	390,	0	-27.1	-26	1.8	-1.83	-3.23	0.393
chr2	ENSG00000132305.20	7.9e-34	86147760	86151433	-	2	73,137,	0,3536	-33.1	-31.8	1.54	-2.67	-4.32	0.399
chr12	ENSG00000120802.13	1.3e-24	98544962	98547655	+	3	99,89,83,	0,1396,2610	-23.9	-22.7	1.55	-2.36	-3.92	0.409
chr19	ENSG00000105698.16	2.5e-17	35278653	35278893	+	1	240,	0	-16.6	-15.6	1.82	-2.44	-4.02	0.414
chr17	ENSG00000094804.12	1e-74	40302568	40302867	+	1	299,	0	-74	-72.5	2.28	-1.63	-2.93	0.437
chrX	ENSG00000090889.12	2.3e-08	70403919	70406287	+	4	115,108,78,29,	0,795,1908,2339	-7.63	-6.71	1.44	-1.55	-2.81	0.441
chr7	ENSG00000164610.9	2e-51	33094915	33096540	-	2	517,48,	0,1577	-50.7	-49.3	3.42	-1.56	-2.83	0.444
chr15	ENSG00000259316.11	7.9e-13	64342666	64373453	-	3	19,102,298,	0,23307,30489	-12.1	-11.1	4.82	-2.33	-3.88	0.461
chr2	ENSG00000077232.18	5e-35	182775334	182777386	+	2	95,266,	0,1786	-34.3	-33	1.97	-2.24	-3.76	0.482
chr16	ENSG00000187193.9	2.5e-29	56682469	56682649	+	1	180,	0	-28.6	-27.5	2.06	-1.87	-3.28	0.5
chr2	ENSG00000136717.15	2.5e-15	127062152	127063991	-	3	45,76,59,	0,1418,1780	-14.6	-13.6	1.6	-1.52	-2.77	0.514
chr12	ENSG00000005175.10	2.5e-28	47686819	47687997	-	2	88,122,	0,1056	-27.6	-26.4	1.86	-2.06	-3.53	0.548
chr12	ENSG00000076513.17	7.9e-24	110036303	110037633	+	2	26,275,	0,1055	-23.1	-22	2.21	-1.45	-2.66	0.584
chr17	ENSG00000109046.15	2e-38	27303357	27303628	+	1	271,	0	-37.7	-36.4	2.38	-2.27	-3.81	0.612
chr6	ENSG00000112305.15	1e-22	70857975	70858215	+	1	240,	0	-22	-20.9	2.13	-1.45	-2.66	0.619
chr9	ENSG00000188938.17	6e-08	93447232	93447353	-	1	121,	0	-7.22	-6.32	1.37	-1.44	-2.65	0.619
chr15	ENSG00000103978.16	4e-47	42210536	42210806	-	1	270,	0	-46.4	-45.1	2.66	-2.13	-3.61	0.633
chr13	ENSG00000102531.16	6.3e-34	49131344	49136572	+	2	30,241,	0,4987	-33.2	-31.9	2.34	-1.74	-3.09	0.636
chr12	ENSG00000111642.16	5.9e-06	6578067	6578248	-	1	181,	0	-5.23	-4.39	1.37	-1.65	-2.96	0.638
chr10	ENSG00000138160.6	3.2e-26	92616831	92630356	+	4	1,89,88,181,	0,4553,11976,13344	-25.5	-24.3	2.32	-2.9	-4.62	0.717
chr17	ENSG00000029725.17	1.3e-27	5380364	5381650	+	2	98,262,	0,1024	-26.9	-25.7	2.82	-2.29	-3.83	0.725
chr4	ENSG00000109805.10	3.9e-05	17825026	17825411	+	2	31,30,	0,355	-4.41	-3.6	1.24	-1.56	-2.83	0.733
chr20	ENSG00000126001.16	4.2e-08	35496643	35497856	+	2	72,138,	0,1075	-7.38	-6.47	1.63	-1.42	-2.62	0.734
chr5	ENSG00000082516.9	4.4e-09	154904547	154907634	-	3	82,114,44,	0,815,3043	-8.36	-7.43	1.63	-1.79	-3.17	0.741
chr16	ENSG00000260537.2	0.00011	70299312	70312626	+	2	42,18,	0,13296	-3.94	-3.15	1.2	-1.84	-3.24	0.741
chr15	ENSG00000185551.15	5e-66	96334101	96334401	+	1	300,	0	-65.3	-63.9	3.07	-3.23	-5.04	0.757
chr5	ENSG00000153140.8	1.6e-36	90393932	90399098	-	3	175,72,52,	0,2560,5114	-35.8	-34.5	2.85	-1.72	-3.05	0.76
chr11	ENSG00000177225.17	2.8e-05	769285	769436	-	1	151,	0	-4.55	-3.74	1.41	-1.49	-2.73	0.78
chr1	ENSG00000066279.18	5e-31	197102428	197102729	-	1	301,	0	-30.3	-29.1	3.24	-1.36	-2.53	0.796
chr3	ENSG00000076242.16	1.5e-05	36993499	36993710	+	1	211,	0	-4.82	-3.99	1.65	-1.42	-2.61	0.805
chr12	ENSG00000165891.16	5.2e-07	77025674	77025885	-	1	211,	0	-6.28	-5.4	1.52	-1.88	-3.3	0.812
chr16	ENSG00000157349.17	7.4e-07	70299313	70314865	+	3	41,49,61,	0,13295,15491	-6.13	-5.25	1.45	-3.68	-5.58	0.837
chr12	ENSG00000184445.12	3.2e-17	122597697	122597908	+	1	211,	0	-16.5	-15.5	2.38	-1.32	-2.47	0.839
chr11	ENSG00000255139.2	1e-30	59566188	59620461	+	4	17,118,143,48,	0,9813,50143,54225	-30	-28.8	11.2	-2	-3.46	0.862
chr14	ENSG00000119707.14	2.1e-07	73088151	73096919	+	3	10,105,5,	0,218,8763	-6.68	-5.79	1.47	-2.26	-3.79	0.895
chr3	ENSG00000163938.17	4e-29	52686004	52686215	+	1	211,	0	-28.4	-27.2	2.99	-1.9	-3.33	0.903
chr7	ENSG00000105939.13	2.5e-18	139044802	139045103	-	1	301,	0	-17.6	-16.5	2.26	-2	-3.45	0.903
chr1	ENSG00000266028.7	6.3e-12	206455913	206458788	+	3	246,39,166,	0,2457,2709	-11.2	-10.2	2.96	-1.42	-2.62	0.905
chr17	ENSG00000261898.2	7.9e-14	4731785	4732025	-	1	240,	0	-13.1	-12.1	2.19	-2.17	-3.67	0.944
chr15	ENSG00000175265.17	3.2e-17	34385274	34386834	-	4	64,48,39,210,	0,152,465,1350	-16.5	-15.5	1.74	-9.18	-11.8	0.98
chr1	ENSG00000090686.16	4e-09	21715403	21721162	-	2	54,127,	0,5632	-8.4	-7.47	2	-2.08	-3.56	1.08
chr11	ENSG00000205531.13	4e-42	2964684	2981706	-	8	67,132,87,178,100,59,31,5,	0,5118,6763,7417,11339,13599,14522,17017	-41.4	-40.1	2.73	-29.9	-33.2	1.35
chr11	ENSG00000174775.17	2.5e-82	533963	535309	-	4	13,164,70,53,	0,248,554,1293	-81.6	-80	5.49	-6.34	-8.67	1.4
chr17	ENSG00000275066.5	1.3e-16	37584648	37596235	-	4	111,106,131,13,	0,676,1770,11574	-15.9	-14.9	2.79	-3.27	-5.08	1.4
chr16	ENSG00000140718.21	1e-166	53825866	53911385	+	8	625,144,80,144,59,48,120,130,	0,18288,47919,53977,61050,62002,62965,85389	-166	-164	3.31	-37.7	-41.1	1.44
chr21	ENSG00000275895.7	1e-12	6486361	6486572	-	1	211,	0	-12	-11	2.18	-4.32	-6.36	1.47
chr16	ENSG00000140718.21	1.6e-32	54072516	54111948	+	2	24,187,	0,39245	-31.8	-30.6	4.3	-4.02	-5.99	1.7
chr16	ENSG00000140718.21	1e-26	53923105	53935708	+	3	39,125,137,	0,10879,12466	-26	-24.8	2.4	-4.92	-7.07	1.77
chr6	ENSG00000112584.13	0.0027	170391060	170395576	+	2	61,90,	0,4426	-2.57	-1.85	1.85	-1.57	-2.84	1.98
chr17	ENSG00000188612.12	2.5e-19	75168394	75181128	-	3	7,72,72,	0,6357,12662	-18.6	-17.5	1.47	-63.1	-66.9	3.03
chr9	ENSG00000232176.1	1.6e-62	19200453	19200690	-	1	237,	0	-61.8	-60.4	6.4	-42.8	-46.4	6.08

## Sheet: Supplementary Table S7b
Supplementary Table S7b. Differentially expressed genes in FTO stable overexpression cells when compared with their corresponding controls via RNA-seq
	baseMean	log2FoldChange	lfcSE	pvalue	padj
ENSG00000003436	951.033	1.22814	0.148675	1.23e-17	5.66e-16
ENSG00000005238	417.886	1.03754	0.173493	2.17e-10	4.86e-09
ENSG00000005249	309.415	-1.08503	0.197443	3.43e-09	6.42e-08
ENSG00000005700	2911.31	1.16965	0.101805	1.37e-31	1.43e-29
ENSG00000006116	20.3804	-2.44039	0.865022	0.000214443	0.00156374
ENSG00000006652	3658.89	1.92979	0.0906159	8.06e-102	5.32e-99
ENSG00000008283	2780.45	1.12721	0.0959892	7.28e-33	8.36e-31
ENSG00000011028	2202.55	2.03746	0.103762	4.93e-87	2.6e-84
ENSG00000011677	11.9201	2.95782	1.30801	0.00124093	0.00712253
ENSG00000023839	508.736	3.48267	0.197085	5.32e-71	1.87e-68
ENSG00000025796	2374.49	1.17546	0.0998238	4.78e-33	5.57e-31
ENSG00000026559	391.364	1.34648	0.210624	1.24e-11	3.24e-10
ENSG00000027869	189.068	1.3791	0.268092	1.9e-08	3.23e-07
ENSG00000028277	24.6635	-1.73162	0.794539	0.00110797	0.00647425
ENSG00000031698	3669.04	1.14497	0.0878167	6.98e-40	1.13e-37
ENSG00000033122	24.7829	-1.13807	0.889786	0.00650572	0.0285456
ENSG00000038295	340.93	-1.4891	0.21234	1.6e-13	5.06e-12
ENSG00000044574	104060	3.12199	0.0735231	0	0
ENSG00000047644	377.089	-1.26344	0.21372	2.58e-10	5.72e-09
ENSG00000047936	135.949	1.65125	0.320223	1.59e-08	2.73e-07
ENSG00000051108	8337.43	3.61907	0.0865075	0	0
ENSG00000052344	24.0476	1.99137	0.815347	0.0006047	0.00385612
ENSG00000058262	13338.2	1.00957	0.0771825	4.72e-40	7.71e-38
ENSG00000060982	27.0416	8.07042	2.70445	1.64e-07	2.39e-06
ENSG00000061455	19.6694	-1.07359	1.18383	0.00884584	0.0369423
ENSG00000062582	49.4067	-1.1988	0.515655	0.00108139	0.00633492
ENSG00000063241	3285.64	1.02724	0.0896379	2.24e-31	2.32e-29
ENSG00000064225	103.556	-1.1063	0.346776	0.000102639	0.000823036
ENSG00000065911	4091.25	2.21755	0.106844	5.51e-97	3.12e-94
ENSG00000066279	3073.07	-1.09155	0.113248	5.13e-23	3.36e-21
ENSG00000067606	723.611	1.1731	0.142561	1.68e-17	7.58e-16
ENSG00000068078	149.062	-1.00895	0.281096	2.83e-05	0.000260001
ENSG00000068985	90.212	1.36308	0.376016	1.84e-05	0.000175385
ENSG00000070081	3202.72	1.65918	0.0948974	1.35e-69	4.55e-67
ENSG00000070404	6632.55	-1.31896	0.0799213	2.82e-62	7.84e-60
ENSG00000070540	511.499	1.86849	0.163745	2.46e-31	2.53e-29
ENSG00000070669	75.0086	3.69684	0.487216	2.86e-15	1.08e-13
ENSG00000070961	5486.26	1.20391	0.0872111	2.12e-44	4.15e-42
ENSG00000071242	92.3394	2.82754	0.39442	4.9e-14	1.64e-12
ENSG00000071246	97.5181	-1.22475	0.3476	2.88e-05	0.000263705
ENSG00000071282	197.316	1.34702	0.253583	7.97e-09	1.42e-07
ENSG00000071537	5478.8	2.04138	0.0969604	1.39e-99	8.47e-97
ENSG00000072571	825.674	-1.2009	0.16631	4.22e-14	1.43e-12
ENSG00000073756	1849.45	3.39806	0.115056	7.16e-193	1.62e-189
ENSG00000074047	32.2959	-2.60638	0.661574	4.24e-06	4.65e-05
ENSG00000074181	31.2265	-1.51441	0.681795	0.00110061	0.00643839
ENSG00000074935	739.069	1.19194	0.147978	6.68e-17	2.91e-15
ENSG00000075461	34.7855	-1.42852	0.63986	0.00112134	0.00654275
ENSG00000076382	3651.87	-1.03483	0.0899507	1.26e-31	1.34e-29
ENSG00000078177	603.497	1.03682	0.17477	2.89e-10	6.4e-09
ENSG00000078401	39.1801	-1.98568	0.606239	4.97e-05	0.000430609
ENSG00000079156	114.954	2.87438	0.364563	2.01e-16	8.37e-15
ENSG00000079215	456.648	-1.31907	0.199954	3.1e-12	8.71e-11
ENSG00000081041	124.424	1.48097	0.322155	2.78e-07	3.9e-06
ENSG00000081181	170.229	1.68991	0.277098	7.06e-11	1.66e-09
ENSG00000082438	1458.62	1.85172	0.131811	5.16e-46	1.05e-43
ENSG00000082497	180.098	-1.94256	0.283117	4.01e-13	1.23e-11
ENSG00000085063	3122.94	-1.095	0.105807	3.97e-26	3.05e-24
ENSG00000086619	936.739	1.53882	0.146393	6.51e-27	5.3e-25
ENSG00000087074	5328.45	1.63934	0.0862421	1.01e-81	4.69e-79
ENSG00000088826	6036.11	1.78284	0.0826933	2.79e-104	2.11e-101
ENSG00000089127	5728.24	-1.06441	0.0909565	1.21e-32	1.34e-30
ENSG00000089280	5136.96	-1.01819	0.0901075	1.35e-30	1.33e-28
ENSG00000090520	4425.96	1.65436	0.0896551	3.38e-77	1.37e-74
ENSG00000090861	23711.5	1.94467	0.0757922	2.28e-146	3.29e-143
ENSG00000091986	571.182	-1.19616	0.161564	1.1e-14	3.97e-13
ENSG00000092345	9.45897	5.86933	2.69355	0.000144825	0.00110858
ENSG00000092621	4316.98	2.16491	0.0880241	9.17e-135	1.21e-131
ENSG00000094804	4735.23	1.02343	0.0868919	5.34e-33	6.17e-31
ENSG00000099260	30.895	1.23615	0.744309	0.00385374	0.0185573
ENSG00000099399	23.4862	4.00935	0.952901	2.94e-06	3.36e-05
ENSG00000099849	699.059	-1.00338	0.158767	2.62e-11	6.56e-10
ENSG00000099958	98.0344	4.29337	0.978478	4.84e-07	6.45e-06
ENSG00000100219	4341.73	1.33813	0.0854033	2.04e-56	5.3e-54
ENSG00000100814	1100.52	1.39088	0.120381	5.61e-32	6.1e-30
ENSG00000100889	5163.33	2.02971	0.0911839	5.88e-111	6.21e-108
ENSG00000101255	5735.69	4.06558	0.0954246	0	0
ENSG00000101306	34.902	-2.55572	0.643707	3.69e-06	4.11e-05
ENSG00000101384	96.7745	1.34719	0.351695	8.44e-06	8.63e-05
ENSG00000101493	69.6243	2.39677	0.442013	3.46e-09	6.47e-08
ENSG00000102158	4711.02	1.38144	0.0927033	1.93e-51	4.38e-49
ENSG00000102362	49.6617	1.23288	0.540097	0.00118137	0.0068376
ENSG00000102390	77.5957	1.30056	0.39594	6.47e-05	0.000546191
ENSG00000102580	3105.97	2.08111	0.0958809	1.16e-105	9.72e-103
ENSG00000102854	6127.37	1.80975	0.0861247	3.44e-99	2.02e-96
ENSG00000103175	401.081	7.05501	0.461511	1.85e-52	4.32e-50
ENSG00000103196	779.075	2.68477	0.151753	3.17e-71	1.14e-68
ENSG00000103485	90.0539	3.63629	0.457167	1.5e-16	6.31e-15
ENSG00000103489	29.8305	-1.82981	0.696988	0.000369042	0.00249804
ENSG00000104205	80.5186	1.54691	0.394914	5.37e-06	5.76e-05
ENSG00000104231	638.011	1.19409	0.155107	9.36e-16	3.67e-14
ENSG00000104369	145.087	1.88789	0.297898	1.47e-11	3.8e-10
ENSG00000104635	4686.91	1.49399	0.0843045	2.18e-71	8.04e-69
ENSG00000105219	379.36	5.00392	0.282494	5.9e-71	2.03e-68
ENSG00000105771	1890.31	-1.18395	0.112314	4.8e-27	3.94e-25
ENSG00000105810	1140.53	1.03959	0.131987	3.4e-16	1.41e-14
ENSG00000105829	1080.14	1.14112	0.132814	7.88e-19	3.98e-17
ENSG00000106025	100.194	2.01476	0.368318	2.64e-09	5.07e-08
ENSG00000106105	4422.14	1.62215	0.0859163	1.19e-80	5.41e-78
ENSG00000106123	159.548	-1.14292	0.296566	8.66e-06	8.84e-05
ENSG00000106366	578.6	1.39921	0.843311	0.00309617	0.0154789
ENSG00000106479	170.589	-1.71398	0.269179	1.23e-11	3.22e-10
ENSG00000106538	41.746	-2.49483	0.600463	1.71e-06	2.05e-05
ENSG00000106714	32.9117	6.34289	1.36089	5.25e-06	5.65e-05
ENSG00000106823	16.7326	1.87289	1.05944	0.00246901	0.0127954
ENSG00000106948	321.243	1.3484	0.20307	2.4e-12	6.83e-11
ENSG00000107290	4676.88	1.15041	0.0886457	1.53e-39	2.4e-37
ENSG00000107485	712.571	-1.14837	0.146879	4.65e-16	1.9e-14
ENSG00000108176	25.7839	1.50818	0.91691	0.0032121	0.0159754
ENSG00000108389	1903.48	1.20399	0.105182	2.17e-31	2.26e-29
ENSG00000108448	1094.99	1.25059	0.121588	6.84e-26	5.19e-24
ENSG00000108679	9751.03	1.27556	0.0777485	1.5e-61	4.1e-59
ENSG00000108691	18.911	-3.13152	0.939758	5.04e-05	0.000436362
ENSG00000108813	46.9134	-1.14313	0.559096	0.00210709	0.0112055
ENSG00000109255	232.533	-1.4003	0.2289	6.67e-11	1.58e-09
ENSG00000109814	1609.82	1.11693	0.113705	8.48e-24	5.7e-22
ENSG00000110195	52.5615	-1.17285	0.59097	0.00227555	0.011957
ENSG00000110619	1046.98	1.75972	0.162167	1.27e-28	1.13e-26
ENSG00000111012	257.348	1.40597	0.221721	1.68e-11	4.3e-10
ENSG00000111432	47.6282	1.6056	0.530916	0.000129008	0.0010045
ENSG00000111665	1148.95	-1.06287	0.123378	6.72e-19	3.42e-17
ENSG00000111696	493.266	1.07488	0.181858	3.18e-10	6.98e-09
ENSG00000111817	71.7185	1.10336	0.41805	0.000552698	0.00355453
ENSG00000111859	862.707	1.64882	0.135146	2.21e-35	3.02e-33
ENSG00000111961	578.157	-1.07097	0.153014	2.43e-13	7.6e-12
ENSG00000111981	268.225	2.51911	0.238221	2.5e-27	2.13e-25
ENSG00000112139	48.5136	-1.35948	0.520822	0.000464673	0.00305662
ENSG00000112149	653.126	2.18875	0.177717	4.78e-36	6.89e-34
ENSG00000112379	265.868	1.00475	0.223473	6.6e-07	8.54e-06
ENSG00000112715	6477.55	1.02458	0.118797	5.81e-19	2.98e-17
ENSG00000112769	739.356	1.75835	0.145436	8.07e-35	1.06e-32
ENSG00000112812	362.888	1.97927	0.193693	1.08e-25	8.1e-24
ENSG00000112902	1027.99	1.6206	0.135295	3.36e-34	4.23e-32
ENSG00000112984	3997.01	-1.12015	0.101944	3.91e-29	3.67e-27
ENSG00000113391	208.463	-1.23213	0.243003	3.04e-08	5.02e-07
ENSG00000113407	11815.1	1.10036	0.0807764	2.73e-43	5.15e-41
ENSG00000113441	2474.43	1.12709	0.103184	7.51e-29	6.84e-27
ENSG00000113504	940.737	1.51792	0.13465	1.3e-30	1.29e-28
ENSG00000113739	933.256	2.2763	0.617713	9.97e-06	0.000100191
ENSG00000113811	836.088	1.17888	0.138555	1.54e-18	7.58e-17
ENSG00000114423	242.1	1.13868	0.222463	2.62e-08	4.38e-07
ENSG00000114850	4995.82	1.3881	0.0833983	2.68e-63	7.86e-61
ENSG00000114861	49.0979	-1.12083	0.558329	0.00231853	0.0121306
ENSG00000115107	659.326	1.31698	0.161572	2.85e-17	1.27e-15
ENSG00000115155	9.73877	2.95848	1.60403	0.00313387	0.0156473
ENSG00000115267	1176.87	-1.33228	0.127891	1.59e-26	1.25e-24
ENSG00000115363	109.268	-1.15837	0.328538	3.04e-05	0.000276494
ENSG00000115461	16.9145	2.08262	1.10474	0.0019799	0.0106651
ENSG00000115596	133.688	-1.50053	0.301949	4.29e-08	6.93e-07
ENSG00000115641	725.922	1.23603	0.148465	6.92e-18	3.26e-16
ENSG00000115738	280.421	-1.47421	0.20987	1.49e-13	4.77e-12
ENSG00000115902	1129.56	2.16214	0.129785	1.64e-63	4.92e-61
ENSG00000116117	138.376	-1.24323	0.289617	1.27e-06	1.56e-05
ENSG00000116254	27.2923	-1.30807	0.782351	0.00349637	0.0170548
ENSG00000116285	2299.32	2.38382	0.280634	1.09e-18	5.45e-17
ENSG00000116560	9640.8	-1.11895	0.0858496	7.31e-40	1.17e-37
ENSG00000116690	53.8002	-2.31372	0.504235	2.4e-07	3.4e-06
ENSG00000116711	526.697	1.85921	0.176407	3.69e-27	3.1e-25
ENSG00000116717	374.084	1.41083	0.185343	2.03e-15	7.72e-14
ENSG00000116761	755.166	1.55716	0.142171	4.68e-29	4.37e-27
ENSG00000116852	147.926	1.146	0.282851	4e-06	4.42e-05
ENSG00000116962	128.978	2.23119	0.356031	2.19e-11	5.53e-10
ENSG00000117228	1604.59	-1.11227	0.119239	9.84e-22	6.07e-20
ENSG00000118257	69.6616	-1.06672	0.429201	0.000839262	0.00511134
ENSG00000118922	35.8562	-3.16228	0.669774	1.49e-07	2.18e-06
ENSG00000119508	434.951	-1.20872	0.183709	3.82e-12	1.06e-10
ENSG00000119801	522.833	1.17217	0.169763	4.33e-13	1.32e-11
ENSG00000119915	161.749	-1.01889	0.268282	1.26e-05	0.000124658
ENSG00000119917	5126.44	-1.4659	0.112129	3.31e-40	5.52e-38
ENSG00000119922	2925.73	-1.62639	0.122636	2.54e-41	4.43e-39
ENSG00000120594	395.709	-2.1762	0.185338	4.73e-33	5.56e-31
ENSG00000120742	5144.09	1.22065	0.0940374	1.4e-39	2.22e-37
ENSG00000120885	2434.82	1.26802	0.122144	2.55e-26	2e-24
ENSG00000121073	1837.19	1.20104	0.105167	2.96e-31	3.03e-29
ENSG00000121552	35.0267	1.31523	0.643248	0.00186091	0.010112
ENSG00000121858	436.618	-1.95413	0.175512	5.33e-30	5.15e-28
ENSG00000122035	116.423	-1.66773	0.319345	1.07e-08	1.88e-07
ENSG00000122257	2345.51	-1.13728	0.0984543	6.75e-32	7.23e-30
ENSG00000122592	120.299	-1.43969	0.333574	9.92e-07	1.24e-05
ENSG00000122691	34.3743	2.16124	0.642498	3.81e-05	0.000340506
ENSG00000123342	151.134	2.33576	0.295072	1.56e-16	6.54e-15
ENSG00000123416	7465.67	-1.10297	0.0829919	2.22e-41	3.91e-39
ENSG00000123689	324.147	2.83256	0.219421	2.68e-39	4.16e-37
ENSG00000123977	11.8156	2.41927	1.33411	0.00253033	0.013062
ENSG00000123999	73.4482	-1.24331	0.445957	0.000308224	0.00214123
ENSG00000124102	121.526	-1.48942	0.32405	2.69e-07	3.78e-06
ENSG00000124191	246.484	1.07342	0.234998	4.31e-07	5.81e-06
ENSG00000124334	17.7642	1.27491	1.27616	0.00724947	0.0313834
ENSG00000124496	230.036	-1.48719	0.228156	4.89e-12	1.34e-10
ENSG00000124635	169.203	-1.44197	0.332534	8.85e-07	1.12e-05
ENSG00000125459	1425.05	1.9568	0.116825	3.7e-64	1.13e-61
ENSG00000125772	579.775	1.1523	0.153216	4.89e-15	1.82e-13
ENSG00000125845	10394	1.18168	0.0977465	1.01e-34	1.31e-32
ENSG00000125968	18464.3	-1.07482	0.0916743	8.89e-33	1.01e-30
ENSG00000126016	352.376	-1.93169	0.197337	7.81e-24	5.27e-22
ENSG00000126838	386.086	-1.26371	0.187964	1.39e-12	4.03e-11
ENSG00000126882	478.096	-1.02952	0.165299	4.62e-11	1.12e-09
ENSG00000127324	15.6448	-1.64689	1.16907	0.00422695	0.020111
ENSG00000127399	3288.11	-1.3979	0.0959011	2.95e-49	6.15e-47
ENSG00000128165	488.668	5.86209	0.299409	1.12e-85	5.56e-83
ENSG00000128228	2466.79	2.91898	0.103339	9.75e-177	1.93e-173
ENSG00000128272	9323.75	1.1625	0.077019	1.7e-52	4.03e-50
ENSG00000128590	961.449	2.51763	0.16394	1.99e-54	4.94e-52
ENSG00000128965	537.509	4.57147	0.215908	2.27e-100	1.44e-97
ENSG00000129451	20.4771	-2.39475	0.898297	0.000317012	0.00219488
ENSG00000129646	27.3031	-2.12306	0.722847	0.000145995	0.00111594
ENSG00000129749	24.0756	-1.31601	0.855803	0.00418318	0.0199207
ENSG00000130066	2072.51	1.55283	0.118741	3.26e-40	5.5e-38
ENSG00000130203	94.3742	1.63368	0.362101	3.95e-07	5.37e-06
ENSG00000130487	225.675	6.48874	0.520506	1.32e-35	1.83e-33
ENSG00000130508	13.1348	2.72707	1.22006	0.00115005	0.00668322
ENSG00000130513	127.765	4.19923	0.415196	5.24e-25	3.73e-23
ENSG00000130600	12722.5	3.95263	0.102479	0	0
ENSG00000130766	1238.78	2.06897	0.138907	2.25e-51	5.02e-49
ENSG00000131094	706.261	-1.4307	0.144163	2.41e-24	1.67e-22
ENSG00000131203	17.835	-1.5335	1.14622	0.00457779	0.0215032
ENSG00000131370	345.883	1.62941	0.225877	3.7e-14	1.27e-12
ENSG00000131711	109.273	2.06646	0.345514	1.34e-10	3.05e-09
ENSG00000132000	50.3977	-1.1681	0.509806	0.00120388	0.00694254
ENSG00000132016	264.062	-1.0575	0.212096	5.49e-08	8.69e-07
ENSG00000132164	93.4687	1.28967	0.357796	2.08e-05	0.000196677
ENSG00000132274	2001.46	-1.29221	0.102693	2.11e-37	3.19e-35
ENSG00000132938	11.6538	-2.03062	1.47918	0.00414898	0.0197756
ENSG00000132950	299.168	1.20003	0.203737	3.21e-10	7.02e-09
ENSG00000133121	277.118	-1.63836	0.21265	8.61e-16	3.39e-14
ENSG00000133134	140.153	2.33255	0.315413	8.77e-15	3.17e-13
ENSG00000133216	237.402	-1.62929	0.226846	4.49e-14	1.51e-12
ENSG00000133321	453.519	-1.05216	0.169474	5.02e-11	1.21e-09
ENSG00000133401	1402.78	-1.53274	0.114413	4.48e-42	8.16e-40
ENSG00000133424	135.101	-1.112	0.317265	3.42e-05	0.000308778
ENSG00000133710	797.302	1.44512	0.13774	7.21e-27	5.83e-25
ENSG00000133794	514.195	1.16757	0.161422	4.18e-14	1.42e-12
ENSG00000133816	1762.42	1.56742	0.113729	2.15e-44	4.15e-42
ENSG00000133943	380.865	-1.05752	0.203328	1.77e-08	3.02e-07
ENSG00000134109	2009.7	1.40303	0.103426	4.99e-43	9.3e-41
ENSG00000134215	121.124	-2.29041	0.337532	6.62e-13	1.97e-11
ENSG00000134321	1076.82	-2.08625	0.139442	7.52e-52	1.73e-49
ENSG00000134326	2867.31	-1.65362	0.109335	7.38e-53	1.8e-50
ENSG00000134363	14.7325	1.66231	1.28057	0.00492723	0.0228129
ENSG00000134490	613.221	1.03674	0.15918	7.24e-12	1.95e-10
ENSG00000134533	46.8202	1.39336	0.546781	0.000551206	0.00354926
ENSG00000134684	4987.91	1.63374	0.087921	3.22e-78	1.38e-75
ENSG00000134830	323.89	2.29085	0.250649	3.86e-21	2.23e-19
ENSG00000135069	2703.97	2.10813	0.0985006	8.04e-103	5.54e-100
ENSG00000135127	281.129	-1.22337	0.217334	1.44e-09	2.89e-08
ENSG00000135205	23.8685	-2.06227	0.791178	0.000383283	0.00258232
ENSG00000135218	471.504	4.00987	0.212499	1.82e-80	8.03e-78
ENSG00000135269	2479.61	1.2338	0.116005	1.75e-27	1.5e-25
ENSG00000135318	140.995	-1.52276	0.306944	4.5e-08	7.23e-07
ENSG00000135373	276.449	-3.10508	0.244392	3.12e-38	4.79e-36
ENSG00000135842	17.8096	7.25856	2.67416	3.13e-06	3.55e-05
ENSG00000135919	559.36	1.43262	0.15686	5.09e-21	2.92e-19
ENSG00000136160	1300.92	-1.07174	0.134315	1.38e-16	5.84e-15
ENSG00000136205	3321.88	-1.10407	0.0997587	1.69e-29	1.61e-27
ENSG00000136327	166.159	1.68119	0.272654	4.59e-11	1.12e-09
ENSG00000136514	61.8717	-1.086	0.48977	0.00154615	0.00862158
ENSG00000136731	4252.71	1.04189	0.0958036	1.56e-28	1.37e-26
ENSG00000137094	437.059	1.26964	0.17503	3.3e-14	1.13e-12
ENSG00000137193	1846.64	1.06796	0.117032	7.1e-21	4.03e-19
ENSG00000137393	54.2403	-1.36776	0.485618	0.000263029	0.00186903
ENSG00000137440	194.858	-3.37679	0.311723	1.69e-28	1.48e-26
ENSG00000137834	1611.6	-1.48071	0.121598	2.89e-35	3.91e-33
ENSG00000137877	30.8397	-1.06069	0.745259	0.0061796	0.0273875
ENSG00000137941	34.6721	1.35531	0.652767	0.00169769	0.0093482
ENSG00000137959	3188.69	-1.07016	0.0906818	3.62e-33	4.28e-31
ENSG00000138134	148.815	1.3264	0.295561	5.08e-07	6.73e-06
ENSG00000138347	861.922	1.24927	0.149644	5.8e-18	2.75e-16
ENSG00000138678	334.077	1.60398	0.213437	3.94e-15	1.48e-13
ENSG00000138709	871.736	1.51251	0.135969	7.08e-30	6.8e-28
ENSG00000138735	239.011	-1.15794	0.226629	2.64e-08	4.42e-07
ENSG00000138759	502.242	-1.10477	0.17956	6.73e-11	1.59e-09
ENSG00000138768	2823.62	1.1801	0.0949184	1.58e-36	2.3e-34
ENSG00000139211	553.479	1.04509	0.154378	1.27e-12	3.71e-11
ENSG00000139291	490.145	-1.48001	0.179035	9.55e-18	4.44e-16
ENSG00000139793	1566.96	1.07267	0.120701	6.18e-20	3.34e-18
ENSG00000139874	36.4574	-1.37944	0.615635	0.00114427	0.00665692
ENSG00000140105	13566.3	1.25583	0.078844	3.49e-58	9.23e-56
ENSG00000140285	10.2913	3.14738	1.52818	0.00225666	0.0118735
ENSG00000140450	133.139	-1.45214	0.308696	1.63e-07	2.38e-06
ENSG00000140718	1920.49	-1.36017	0.102504	2.73e-41	4.7e-39
ENSG00000140853	1647.81	-1.08979	0.107838	4.92e-25	3.51e-23
ENSG00000140945	834.046	-1.11561	0.1402	1.59e-16	6.66e-15
ENSG00000140961	405.557	1.49248	0.200215	6.45e-15	2.37e-13
ENSG00000141441	193.85	1.49574	0.252035	2.05e-10	4.6e-09
ENSG00000141622	583.489	1.16751	0.159606	2.28e-14	7.94e-13
ENSG00000141682	184.136	1.77332	0.25716	3.51e-13	1.09e-11
ENSG00000142149	151.291	-1.12982	0.278062	3.79e-06	4.2e-05
ENSG00000142173	654.533	1.34428	0.166909	6.42e-17	2.8e-15
ENSG00000142188	779.239	1.15131	0.167817	6.07e-13	1.82e-11
ENSG00000143416	119.938	2.93659	0.401006	1.49e-14	5.29e-13
ENSG00000143570	78.5663	-1.21745	0.396156	0.00013416	0.0010385
ENSG00000143870	9013.59	1.0536	0.0844886	1.08e-36	1.59e-34
ENSG00000143878	5238.14	1.21989	0.297472	2.7e-06	3.12e-05
ENSG00000144355	143.155	-1.48672	0.285641	1.27e-08	2.21e-07
ENSG00000144724	418.784	1.52932	0.183411	5.4e-18	2.59e-16
ENSG00000144959	1585.8	-1.16695	0.106563	5.92e-29	5.45e-27
ENSG00000145002	106.219	1.36197	0.36413	1.18e-05	0.000117229
ENSG00000145050	4442.09	2.09494	0.0860095	2.98e-132	3.63e-129
ENSG00000145088	24.1017	1.18447	0.890855	0.00614043	0.0272444
ENSG00000145506	63.1207	3.32216	0.521839	1.41e-11	3.64e-10
ENSG00000145632	2670.82	-1.35752	0.111566	3.51e-35	4.71e-33
ENSG00000145819	208.068	1.2398	0.251892	6.57e-08	1.02e-06
ENSG00000146166	78.6262	-1.23826	0.434446	0.000259142	0.00184607
ENSG00000146233	37.3484	-1.62235	0.603299	0.000329799	0.00226923
ENSG00000146374	17.9759	5.26599	1.45945	0.000150467	0.00114405
ENSG00000146477	11.717	3.50365	1.41156	0.0010084	0.00597168
ENSG00000146733	861.168	1.1443	0.132903	6.88e-19	3.5e-17
ENSG00000147408	610.74	1.00131	0.177549	1.75e-09	3.47e-08
ENSG00000147535	799.602	1.42464	0.141482	5.84e-25	4.14e-23
ENSG00000147642	294.748	1.34055	0.208353	9.45e-12	2.51e-10
ENSG00000147905	552.344	1.32581	0.156128	1.63e-18	8e-17
ENSG00000148513	30.4071	2.6609	0.710498	9.77e-06	9.85e-05
ENSG00000148908	292.477	1.07911	0.20559	1.39e-08	2.4e-07
ENSG00000149150	194.481	2.19845	0.258797	1.26e-18	6.23e-17
ENSG00000149428	34055.1	2.5084	0.0844075	4.78e-197	1.26e-193
ENSG00000149596	680.251	-1.19898	0.144947	1.11e-17	5.14e-16
ENSG00000150527	1692.93	1.37135	0.114148	2.41e-34	3.08e-32
ENSG00000150961	1463.05	1.73675	0.112183	3.19e-55	8.04e-53
ENSG00000151012	782.763	3.77571	0.174907	1.79e-104	1.42e-101
ENSG00000151229	527.26	1.7504	0.182134	4.89e-23	3.23e-21
ENSG00000151491	155.339	1.69508	0.295613	6.3e-10	1.32e-08
ENSG00000152137	653.709	-1.68449	0.151885	9.26e-30	8.84e-28
ENSG00000152409	1167.34	1.33929	0.122819	8.92e-29	8.08e-27
ENSG00000152926	51.332	-1.04722	0.510987	0.00232663	0.0121649
ENSG00000153234	716.246	1.57468	0.14955	4.58e-27	3.8e-25
ENSG00000153531	63.4302	1.20635	0.522429	0.00113188	0.00659693
ENSG00000153551	83.2154	1.02851	0.384767	0.000551563	0.00355011
ENSG00000153879	2456.58	1.40744	0.100372	8.99e-46	1.8e-43
ENSG00000153989	1717.84	1.09191	0.105109	2.82e-26	2.2e-24
ENSG00000154122	3980.7	-1.03109	0.0864191	8.35e-34	1.02e-31
ENSG00000154127	1133.26	-2.11798	0.12222	1.75e-68	5.55e-66
ENSG00000154305	2670.35	1.24439	0.0934703	1.68e-41	3e-39
ENSG00000154319	67.2345	1.77114	0.430497	2.23e-06	2.61e-05
ENSG00000154493	156.783	3.08373	0.320986	5.2e-23	3.39e-21
ENSG00000154734	3167.36	1.53165	0.117462	4.35e-40	7.19e-38
ENSG00000155304	2346.31	1.47469	0.111165	2.77e-41	4.72e-39
ENSG00000155465	543.375	-1.5689	0.161932	2.29e-23	1.52e-21
ENSG00000155660	52601.1	2.18601	0.0804376	6.67e-164	1.18e-160
ENSG00000155816	118.185	1.45171	0.31837	3.39e-07	4.66e-06
ENSG00000156650	852.947	1.03859	0.135792	2.08e-15	7.89e-14
ENSG00000157150	38.4911	1.45095	0.636862	0.00102273	0.00604298
ENSG00000157423	346.023	-1.02218	0.204994	5.69e-08	8.96e-07
ENSG00000157554	39.2518	-1.00029	0.630011	0.0054411	0.0247583
ENSG00000157601	5287.87	-1.36653	0.0930584	6.69e-50	1.43e-47
ENSG00000158104	22.8947	2.1819	0.816247	0.0003317	0.00227851
ENSG00000158373	307.009	-1.38641	0.223069	3.65e-11	8.95e-10
ENSG00000158555	343.988	-1.03637	0.188123	3.39e-09	6.34e-08
ENSG00000159184	123.827	-1.11471	0.311125	2.56e-05	0.00023712
ENSG00000161133	97.831	1.02255	0.368961	0.000421479	0.00280273
ENSG00000161265	99.118	1.07651	0.393843	0.000434203	0.00287528
ENSG00000161405	313.42	1.11227	0.214149	1.77e-08	3.02e-07
ENSG00000162298	4608.97	1.85139	0.09472	2.96e-86	1.51e-83
ENSG00000162591	1052.81	-1.01971	0.136351	7.47e-15	2.72e-13
ENSG00000162645	221.343	-1.21875	0.243072	4.06e-08	6.61e-07
ENSG00000162654	234.999	-2.38151	0.281543	1.49e-18	7.34e-17
ENSG00000162772	707.133	2.29401	0.155058	1.05e-50	2.29e-48
ENSG00000162878	562.844	1.12035	0.180482	4.82e-11	1.17e-09
ENSG00000162894	221.106	1.30265	0.24409	7.13e-09	1.28e-07
ENSG00000163499	28.5938	1.52097	0.729246	0.00152589	0.00854162
ENSG00000163661	505.325	1.68335	0.183595	3.21e-21	1.87e-19
ENSG00000163884	133.473	2.14151	0.311818	3.99e-13	1.23e-11
ENSG00000164128	23.8181	-3.36327	0.839591	4.19e-06	4.61e-05
ENSG00000164488	53.7607	5.41197	0.815804	1.26e-11	3.29e-10
ENSG00000164651	48.2983	2.27026	0.527653	9.29e-07	1.17e-05
ENSG00000164694	41.0462	-1.0938	0.750526	0.0055726	0.0251903
ENSG00000164855	818.456	1.09887	0.138218	1.79e-16	7.49e-15
ENSG00000165030	1403.4	1.40051	0.123589	7.14e-31	7.12e-29
ENSG00000165195	711.398	1.04935	0.150099	2.69e-13	8.35e-12
ENSG00000165494	966.394	-1.6061	0.133327	1.36e-34	1.75e-32
ENSG00000166123	2455.69	1.17093	0.0980372	6.41e-34	7.94e-32
ENSG00000166173	1023.9	1.13054	0.122678	3.02e-21	1.77e-19
ENSG00000166342	29.6195	-3.16937	0.761864	1.77e-06	2.11e-05
ENSG00000166446	2282.58	1.20511	0.09847	1.74e-35	2.39e-33
ENSG00000166501	172.817	-3.08714	0.294509	6.52e-27	5.3e-25
ENSG00000166598	38992.4	2.01525	0.0874857	1.35e-118	1.53e-115
ENSG00000166689	963.554	-1.21945	0.131944	2.02e-21	1.21e-19
ENSG00000166750	111.904	1.54038	0.350706	6.98e-07	8.99e-06
ENSG00000166851	3086.14	-1.04206	0.111693	1.05e-21	6.44e-20
ENSG00000166986	5771.86	1.11214	0.0815302	2.33e-43	4.45e-41
ENSG00000167552	1346.66	-1.18526	0.114546	3.7e-26	2.86e-24
ENSG00000167553	9743.91	-1.09387	0.0957618	3.03e-31	3.08e-29
ENSG00000167588	124.495	1.31178	0.309594	1.59e-06	1.92e-05
ENSG00000167653	3296.3	-1.12054	0.102838	1.09e-28	9.81e-27
ENSG00000167767	1127.55	1.38715	0.127813	1.5e-28	1.33e-26
ENSG00000167797	3395.01	1.69244	0.0933693	1.38e-74	5.46e-72
ENSG00000167995	145.993	1.1886	0.295316	4.31e-06	4.72e-05
ENSG00000168003	25440	1.08028	0.0777104	6.23e-45	1.24e-42
ENSG00000168077	748.025	-1.60442	0.13872	4.22e-32	4.62e-30
ENSG00000168389	673.362	1.36549	0.148105	2.33e-21	1.38e-19
ENSG00000168672	674.459	1.15283	0.146775	3.6e-16	1.48e-14
ENSG00000168874	638.51	-1.18752	0.151399	3.69e-16	1.51e-14
ENSG00000168952	11.9046	-2.66816	1.27068	0.00145399	0.00817668
ENSG00000169239	358.569	1.11232	0.185344	1.76e-10	3.99e-09
ENSG00000169359	206.905	1.07186	0.247328	1.27e-06	1.56e-05
ENSG00000169429	29.6726	1.98771	0.74661	0.000334861	0.00229462
ENSG00000169504	3834.5	1.17282	0.115118	2.05e-25	1.51e-23
ENSG00000169583	346.254	1.06608	0.187953	1.32e-09	2.66e-08
ENSG00000169891	255.193	1.3554	0.221262	6.76e-11	1.6e-09
ENSG00000170477	70.7815	-2.47792	0.428419	4.25e-10	9.09e-09
ENSG00000170734	889.626	-1.00853	0.137616	2.33e-14	8.1e-13
ENSG00000170775	80.4306	1.03664	0.396948	0.000645658	0.00407794
ENSG00000170921	361.436	1.91594	0.234565	1.95e-17	8.72e-16
ENSG00000170961	69.9841	7.55942	1.31503	5.45e-08	8.63e-07
ENSG00000171155	673.605	-1.01992	0.145723	2.55e-13	7.99e-12
ENSG00000171631	24.8561	1.57469	0.79278	0.00182249	0.00993193
ENSG00000172071	468.892	1.01707	0.167111	1.16e-10	2.66e-09
ENSG00000172164	85.6667	3.10568	0.417504	7.25e-15	2.64e-13
ENSG00000172613	961.457	1.02275	0.125118	3.27e-17	1.45e-15
ENSG00000172985	51.1465	3.30991	0.564704	3.34e-10	7.27e-09
ENSG00000173110	498.79	8.47268	0.657255	3.81e-37	5.7e-35
ENSG00000173210	159.587	1.29718	0.30152	1.2e-06	1.48e-05
ENSG00000173267	57.9669	1.11268	0.478775	0.00121326	0.00698652
ENSG00000173295	216.661	1.48861	0.258316	5.64e-10	1.19e-08
ENSG00000173320	386.788	1.43428	0.184088	4.99e-16	2.02e-14
ENSG00000173432	363.246	-1.9095	0.232037	1.12e-17	5.19e-16
ENSG00000173540	951.616	1.42932	0.129901	2.83e-29	2.67e-27
ENSG00000173621	1745.1	-1.44346	0.107051	1.44e-42	2.65e-40
ENSG00000173702	34.5818	1.4821	0.667132	0.00114974	0.00668322
ENSG00000173762	85.7927	-2.08507	0.381871	2.68e-09	5.13e-08
ENSG00000174437	20864.5	1.1862	0.0739458	7.26e-59	1.95e-56
ENSG00000174586	68.6602	-1.39913	0.430228	6.53e-05	0.000550314
ENSG00000174945	25.746	2.45689	0.762012	6.32e-05	0.000534679
ENSG00000175106	265.363	1.24573	0.224035	2.14e-09	4.19e-08
ENSG00000175197	2045.06	4.25094	0.122363	1.45e-265	4.61e-262
ENSG00000175874	80.7054	-1.58213	0.401827	4.74e-06	5.15e-05
ENSG00000176046	1149.54	2.3711	0.124444	3.88e-82	1.86e-79
ENSG00000176771	57.7606	-1.46965	0.490872	0.000142977	0.00109923
ENSG00000176909	65.5713	1.02374	0.444546	0.00142163	0.00801463
ENSG00000177409	1408.23	-1.08136	0.116699	1.82e-21	1.09e-19
ENSG00000177410	875.18	1.00631	0.139413	5.45e-14	1.82e-12
ENSG00000177519	47.6899	1.1418	0.547982	0.00199492	0.0107278
ENSG00000178381	405.903	1.86547	0.182496	1.06e-25	7.98e-24
ENSG00000178573	812.762	-1.74556	0.145693	2.82e-34	3.58e-32
ENSG00000178726	143.806	2.42389	0.308675	2.58e-16	1.07e-14
ENSG00000178764	626.172	1.55848	0.153041	1.7e-25	1.25e-23
ENSG00000178826	337.473	1.07439	0.195792	3.76e-09	6.99e-08
ENSG00000179046	42.0999	1.851	0.560228	4.87e-05	0.000423729
ENSG00000179218	41446.9	1.35067	0.0756783	2.55e-72	9.85e-70
ENSG00000179455	31.396	1.32395	0.691778	0.00237858	0.0123997
ENSG00000179476	108.824	1.00458	0.343868	0.000277934	0.00196
ENSG00000179715	130.889	1.21874	0.302495	4.13e-06	4.54e-05
ENSG00000179743	94.1803	-1.14997	0.371394	0.000131719	0.0010231
ENSG00000179855	22.9478	4.90334	1.14605	5.39e-06	5.77e-05
ENSG00000179862	659.954	1.45167	0.145694	1.67e-24	1.17e-22
ENSG00000180398	5583.34	1.00118	0.0864755	5.82e-32	6.28e-30
ENSG00000180535	66.285	6.13444	0.877854	2.78e-12	7.85e-11
ENSG00000181284	45.6439	-1.25411	0.540329	0.00103801	0.00611066
ENSG00000181472	1493.29	1.1145	0.112149	2.71e-24	1.86e-22
ENSG00000181577	196.185	3.45311	0.290576	1.13e-33	1.37e-31
ENSG00000181634	22.2722	-1.26344	0.941665	0.00544856	0.0247695
ENSG00000181852	3347.85	1.13037	0.0931847	6.98e-35	9.22e-33
ENSG00000181885	106.094	1.92059	0.339791	9.7e-10	1.98e-08
ENSG00000182093	157.664	-1.27687	0.306288	2.13e-06	2.5e-05
ENSG00000182118	246.142	1.24068	0.224114	2.46e-09	4.76e-08
ENSG00000182158	3688.62	1.58554	0.101441	3.35e-56	8.57e-54
ENSG00000182199	8144.32	1.89566	0.0855007	4.3e-110	3.79e-107
ENSG00000182326	2946.64	-1.10879	0.111505	2.5e-24	1.72e-22
ENSG00000182459	14.2709	1.89916	1.20969	0.0034525	0.0169084
ENSG00000182481	4315.55	-1.03348	0.092024	2.91e-30	2.85e-28
ENSG00000182685	84.3068	-1.65933	0.376491	6.11e-07	7.96e-06
ENSG00000182809	1251.5	-1.17571	0.139155	2.55e-18	1.24e-16
ENSG00000182871	711.108	1.71077	0.146852	1.57e-32	1.73e-30
ENSG00000183010	2123.33	1.75006	0.105288	3.3e-63	9.51e-61
ENSG00000183049	499.697	-1.22715	0.166663	1.49e-14	5.29e-13
ENSG00000183087	266.098	-1.50719	0.219364	4.4e-13	1.34e-11
ENSG00000183114	33.5031	-1.64686	0.636615	0.000434016	0.00287528
ENSG00000183615	34.7971	-1.5968	0.623011	0.000470182	0.00308518
ENSG00000183668	25.1375	-1.14208	0.903727	0.00651626	0.0285613
ENSG00000183696	812.033	1.18545	0.134164	8.83e-20	4.71e-18
ENSG00000183779	508.562	-1.02762	0.170698	1.67e-10	3.8e-09
ENSG00000183876	57.0501	-1.35292	0.518732	0.000472174	0.00309569
ENSG00000184160	268.888	-1.01412	0.210394	1.33e-07	1.97e-06
ENSG00000184164	5637.93	2.09326	0.0940833	7.47e-111	7.4e-108
ENSG00000184205	917.424	1.40876	0.132454	1.55e-27	1.33e-25
ENSG00000184292	217.9	-1.04414	0.24241	1.45e-06	1.77e-05
ENSG00000184349	52.7605	1.33355	0.52665	0.000593474	0.0037891
ENSG00000184575	8275.95	1.38895	0.081225	1.25e-66	3.88e-64
ENSG00000184792	1645.17	1.38825	0.133076	1.39e-26	1.1e-24
ENSG00000185022	468.911	1.17416	0.179856	5.68e-12	1.54e-10
ENSG00000185186	68.6482	1.13751	0.432595	0.000546247	0.00352879
ENSG00000185201	4152.84	-1.19339	0.0999814	6.63e-34	8.14e-32
ENSG00000185338	200.72	1.18418	0.242747	8.36e-08	1.28e-06
ENSG00000185442	169.523	1.26406	0.268652	1.9e-07	2.76e-06
ENSG00000185499	2285.18	-1.28711	0.140318	3.63e-21	2.11e-19
ENSG00000185633	10.0489	3.11877	1.50698	0.00225529	0.0118718
ENSG00000185745	9509.71	-1.54376	0.0883983	1.89e-69	6.23e-67
ENSG00000185838	84.8761	-1.85295	0.379032	5.83e-08	9.15e-07
ENSG00000185904	16.0606	-3.05908	1.06173	0.000214594	0.00156412
ENSG00000186056	69.9415	1.02694	0.440842	0.00132788	0.00754783
ENSG00000186318	311.762	-1.04531	0.201723	2.01e-08	3.39e-07
ENSG00000186523	260.345	1.66266	0.21788	1.59e-15	6.1e-14
ENSG00000186868	104.654	-1.08719	0.335485	8.85e-05	0.000721269
ENSG00000187091	53.825	1.16061	0.541466	0.00171757	0.00944457
ENSG00000187193	285.698	1.12404	0.205944	4.2e-09	7.79e-08
ENSG00000187260	97.2007	-2.33455	0.379917	4.39e-11	1.07e-09
ENSG00000187678	67.2659	1.42203	0.429271	5.47e-05	0.000469755
ENSG00000187792	272.363	1.24423	0.224483	2.34e-09	4.56e-08
ENSG00000187837	1063.79	-1.34666	0.15108	3.7e-20	2.02e-18
ENSG00000187840	2243.26	1.4784	0.0978266	1.04e-52	2.5e-50
ENSG00000187994	238.95	1.33845	0.229119	3.89e-10	8.39e-09
ENSG00000188064	174.339	-1.9076	0.274611	2.22e-13	7e-12
ENSG00000188112	181.46	1.08449	0.265064	3.58e-06	4e-05
ENSG00000188229	13038.4	-1.18474	0.0887709	1.03e-41	1.85e-39
ENSG00000188368	92.2802	-1.17599	0.360877	7.63e-05	0.000634521
ENSG00000188573	93.3152	2.16455	0.371078	3.25e-10	7.09e-09
ENSG00000188611	147.548	1.07306	0.290222	1.78e-05	0.00017062
ENSG00000188641	45.5019	-1.49362	0.533609	0.000256259	0.0018316
ENSG00000188707	2474.43	-2.63507	0.101029	3.27e-151	5.19e-148
ENSG00000196196	33.1834	-1.31796	0.659602	0.00197782	0.0106648
ENSG00000196305	5435	1.06759	0.0843724	1.25e-37	1.91e-35
ENSG00000196338	20.2199	-1.37096	1.02715	0.00511731	0.023494
ENSG00000196476	211.016	1.11008	0.237576	2.53e-07	3.58e-06
ENSG00000196517	1475.19	2.56878	0.115582	1.22e-110	1.14e-107
ENSG00000196550	140.009	-1.24747	0.2942	1.6e-06	1.93e-05
ENSG00000196782	63.7928	-1.68065	0.449098	9.76e-06	9.85e-05
ENSG00000196843	74.4582	1.08118	0.415699	0.00062919	0.00398823
ENSG00000197043	2311.79	1.18533	0.0996515	1.14e-33	1.37e-31
ENSG00000197172	60.4113	2.97239	0.489922	9.96e-11	2.3e-09
ENSG00000197405	84.782	1.67817	0.403082	1.84e-06	2.19e-05
ENSG00000197903	858.588	-1.11242	0.157694	1.53e-13	4.88e-12
ENSG00000197976	1038.94	1.06607	0.137167	7.55e-16	2.99e-14
ENSG00000198380	3770.55	1.69235	0.0913878	1.02e-77	4.24e-75
ENSG00000198795	65.5843	-1.04378	0.441664	0.00117557	0.00680655
ENSG00000198796	28.7037	-1.02067	0.86531	0.00816762	0.0345744
ENSG00000198807	49.9912	1.22077	0.531479	0.00116224	0.0067417
ENSG00000198848	40.9964	3.81282	0.677534	1.75e-09	3.47e-08
ENSG00000198855	751.957	2.5429	0.146064	4.55e-69	1.47e-66
ENSG00000203392	37.9036	-1.29571	0.618267	0.00165766	0.00915957
ENSG00000203706	49.0083	-1.08876	0.525976	0.00212363	0.0112859
ENSG00000203761	537.469	1.36078	0.490343	0.000289192	0.00202767
ENSG00000203875	2007.98	1.28362	0.109683	1.04e-32	1.17e-30
ENSG00000203914	40.9437	1.27411	0.591133	0.0015249	0.00853909
ENSG00000204010	48.7492	2.93538	0.572614	1.81e-08	3.08e-07
ENSG00000204060	96.4237	1.38323	0.351198	5.36e-06	5.76e-05
ENSG00000204103	95.9237	-1.11897	0.367888	0.000161948	0.00122139
ENSG00000204262	145.388	2.60838	0.31738	1.28e-17	5.85e-16
ENSG00000204569	217.995	-1.58885	0.236147	1.14e-12	3.35e-11
ENSG00000204839	57.8233	-1.09232	0.473296	0.00126229	0.00723206
ENSG00000204934	99.6597	1.13288	0.36106	0.00012143	0.0009544
ENSG00000204936	18.6938	-1.47591	1.01178	0.00423358	0.0201365
ENSG00000205336	110.591	1.63302	0.337031	7.93e-08	1.22e-06
ENSG00000205413	2161.07	-1.21602	0.101859	6.33e-34	7.91e-32
ENSG00000205420	143.986	-1.53028	0.314655	7.08e-08	1.1e-06
ENSG00000205426	158.386	1.01849	0.2738	1.75e-05	0.00016764
ENSG00000205571	670.842	1.29037	0.655963	0.00210376	0.0111991
ENSG00000205572	207.929	-1.22885	0.30593	4.19e-06	4.6e-05
ENSG00000205771	54.7811	1.08345	0.49116	0.00163982	0.0090737
ENSG00000206337	117.949	-1.00376	0.358718	0.000388185	0.00260648
ENSG00000206530	31.9944	-1.51626	0.668247	0.000993942	0.0059037
ENSG00000211448	2937	-2.05312	0.267342	8.96e-16	3.52e-14
ENSG00000212694	245.14	-1.82983	0.239	1.17e-15	4.55e-14
ENSG00000213185	58.4157	1.01596	0.554843	0.00370755	0.0179194
ENSG00000213412	37.9333	-1.10671	0.694731	0.00462426	0.0216632
ENSG00000213694	1911.53	-1.27443	0.103941	1.19e-35	1.67e-33
ENSG00000214049	147.899	-2.13555	0.302735	1.05e-13	3.4e-12
ENSG00000214050	24.7421	2.69265	0.786471	3.34e-05	0.00030257
ENSG00000214185	137.797	1.31815	0.298479	7.12e-07	9.16e-06
ENSG00000214293	530.835	1.857	0.166097	3.38e-30	3.29e-28
ENSG00000215895	166.722	3.03569	0.300813	4.17e-25	2.99e-23
ENSG00000218358	51.0454	1.32699	0.511944	0.000515018	0.00334751
ENSG00000222009	56.139	1.15105	0.481579	0.000995879	0.00591077
ENSG00000223396	66.191	1.25616	0.457732	0.00035709	0.00242543
ENSG00000223559	484.024	1.45208	0.16394	6.16e-20	3.34e-18
ENSG00000224032	344.107	1.50835	0.213367	1.1e-13	3.56e-12
ENSG00000224259	107.094	1.67366	0.3348	3.61e-08	5.93e-07
ENSG00000224271	10.2546	1.842	1.80054	0.00645762	0.0283738
ENSG00000224420	42.9307	-1.51025	0.551207	0.000301799	0.00210476
ENSG00000225217	68.4315	9.72081	2.83712	2.15e-10	4.82e-09
ENSG00000225614	1155.37	1.95761	0.131628	3.26e-51	7.17e-49
ENSG00000225886	99.5805	-1.48495	0.356701	1.93e-06	2.29e-05
ENSG00000226259	314.994	1.42706	0.200474	8.1e-14	2.66e-12
ENSG00000226950	157.231	-1.02638	0.273241	1.47e-05	0.000143495
ENSG00000227473	50.218	-2.52938	0.513238	4.68e-08	7.49e-07
ENSG00000228002	39.7147	-1.18155	0.595867	0.00227957	0.0119661
ENSG00000228812	19.7915	2.5695	0.906205	0.000220235	0.00160082
ENSG00000231345	90.8514	1.06559	0.364691	0.000256679	0.00183377
ENSG00000231419	68.4734	-1.1023	0.442445	0.000793713	0.00487703
ENSG00000231500	1759.15	-4.97576	0.679577	1.04e-14	3.74e-13
ENSG00000233016	1375.05	1.27644	0.125748	2.75e-25	1.98e-23
ENSG00000233175	25.7874	-1.55514	0.785317	0.00179585	0.00982051
ENSG00000233379	392.96	-1.01068	0.189481	9.16e-09	1.62e-07
ENSG00000234289	44.7237	-1.43877	0.616876	0.000862353	0.00522787
ENSG00000234362	28.666	1.20374	0.77552	0.00464002	0.0217242
ENSG00000234741	2720.27	1.87989	0.105986	1.45e-71	5.49e-69
ENSG00000234771	99.3582	-1.15988	0.388109	0.000183727	0.00136487
ENSG00000234814	2380.33	-1.11017	0.119703	1.64e-21	9.93e-20
ENSG00000234880	90.0391	-2.01792	0.381786	7.13e-09	1.28e-07
ENSG00000236739	176.991	1.13066	0.25907	1.04e-06	1.3e-05
ENSG00000239467	102.278	1.08934	0.359143	0.000176952	0.00131886
ENSG00000239887	85.0919	-1.03499	0.385223	0.00051186	0.00333245
ENSG00000240184	162.299	-1.18982	0.273705	1.04e-06	1.29e-05
ENSG00000242242	1599.11	1.82258	0.109715	3.9e-63	1.1e-60
ENSG00000242247	1782.63	1.00473	0.105105	1.27e-22	8.11e-21
ENSG00000243988	315.449	-2.39304	0.249738	5.12e-23	3.36e-21
ENSG00000244026	590.233	1.09862	0.154671	1.16e-13	3.73e-12
ENSG00000244165	45.9893	-1.72624	0.530851	5.76e-05	0.000491445
ENSG00000244405	1042.66	1.57357	0.134441	7.92e-33	9.04e-31
ENSG00000244586	336.4	-1.04156	0.210003	6.38e-08	9.92e-07
ENSG00000246859	100.102	-1.15697	0.346701	5.95e-05	0.000506275
ENSG00000247400	48.7544	1.12751	0.556155	0.00224945	0.0118474
ENSG00000248323	265.775	1.72125	0.237474	2.8e-14	9.7e-13
ENSG00000249592	159.105	1.23365	0.275453	5.68e-07	7.47e-06
ENSG00000249673	254.201	1.15896	0.224297	1.99e-08	3.37e-07
ENSG00000250746	770.538	3.19231	0.160498	3.18e-89	1.74e-86
ENSG00000250786	74.3245	3.53069	0.471644	5.95e-15	2.19e-13
ENSG00000250903	48.8705	1.00536	0.548637	0.00378804	0.0182806
ENSG00000250920	138.994	-2.41461	0.304308	1.3e-16	5.49e-15
ENSG00000251022	376.763	1.3264	0.196847	1.23e-12	3.6e-11
ENSG00000251669	99.0575	1.24116	0.35547	3.26e-05	0.000295501
ENSG00000253320	42.279	1.05557	0.596743	0.00394382	0.0189001
ENSG00000253616	22.0803	1.29061	0.947815	0.00543033	0.0247163
ENSG00000253775	35.1493	1.51499	0.673007	0.00106147	0.00623242
ENSG00000253981	42.6236	1.94751	0.623621	8.42e-05	0.000690107
ENSG00000254027	17.6817	1.56577	1.09404	0.0043341	0.0205345
ENSG00000254726	204.628	-1.21964	0.242782	3.89e-08	6.33e-07
ENSG00000255248	533.278	1.75587	0.175857	1.19e-24	8.37e-23
ENSG00000255717	2394.22	1.45891	0.0996646	1.28e-49	2.7e-47
ENSG00000256594	55.7373	1.26503	0.504902	0.000669626	0.00420253
ENSG00000256806	221.307	1.35787	0.247284	2.91e-09	5.52e-08
ENSG00000257135	17.9538	1.89271	0.978558	0.00188058	0.0102099
ENSG00000257167	301.054	-1.37095	0.220132	3.44e-11	8.47e-10
ENSG00000258441	117.085	-1.10434	0.333817	6.92e-05	0.000581087
ENSG00000259230	89.8579	2.12383	0.373838	8.02e-10	1.66e-08
ENSG00000259256	115.098	2.30624	0.361444	1.06e-11	2.79e-10
ENSG00000259605	53.231	1.09199	0.500274	0.00171155	0.009418
ENSG00000259706	150.025	1.42734	0.317564	4.64e-07	6.21e-06
ENSG00000260176	29.6724	1.10755	0.767711	0.00584842	0.0261611
ENSG00000260266	219.196	-1.68981	0.248573	6.61e-13	1.97e-11
ENSG00000260428	103.088	-1.04786	0.376581	0.000381707	0.00257279
ENSG00000260916	240.706	1.12537	0.239759	2.26e-07	3.21e-06
ENSG00000261114	18.6367	3.53034	1.05637	6.22e-05	0.000527375
ENSG00000261270	75.7326	3.40861	0.476408	6.13e-14	2.04e-12
ENSG00000261305	52.8964	-1.87882	0.496726	7.99e-06	8.23e-05
ENSG00000261578	66.8479	-1.19024	0.454813	0.000517542	0.00335841
ENSG00000261706	764.968	-1.23286	0.136597	1.49e-20	8.28e-19
ENSG00000261780	57.9498	1.84673	0.482092	6.94e-06	7.23e-05
ENSG00000261799	55.51	-1.04099	0.502561	0.00223023	0.0117755
ENSG00000261824	702.229	1.31198	0.152776	7.18e-19	3.64e-17
ENSG00000263513	127.165	-1.09703	0.308151	2.84e-05	0.000260824
ENSG00000264230	802.7	-1.03523	0.140312	1.57e-14	5.55e-13
ENSG00000265190	741.706	-1.01407	0.152087	2.55e-12	7.26e-11
ENSG00000265817	44.5428	1.11491	0.557931	0.00243533	0.0126416
ENSG00000265933	24.8729	2.23731	0.771688	0.000174429	0.00130374
ENSG00000265972	1293.1	-3.19179	0.148655	1.59e-103	1.15e-100
ENSG00000266074	1251.89	-1.09468	0.115175	1.9e-22	1.21e-20
ENSG00000266265	12.2005	2.54183	1.27192	0.00185376	0.0100781
ENSG00000267922	43.0181	-2.34601	0.553134	1.17e-06	1.44e-05
ENSG00000268621	2145.71	-1.45997	0.102419	3.05e-47	6.28e-45
ENSG00000268754	30.1177	3.64363	0.780606	2.63e-07	3.7e-06
ENSG00000268879	292.917	-2.15089	0.209096	4.95e-26	3.77e-24
ENSG00000269893	437.357	1.30945	0.174355	4.71e-15	1.76e-13
ENSG00000269937	107.249	1.2282	0.34026	2.14e-05	0.00020129
ENSG00000271605	438.416	1.05397	0.177817	2.95e-10	6.5e-09
ENSG00000271780	27.4177	1.05716	0.812062	0.00724389	0.0313678
ENSG00000271992	14.4823	1.2161	1.71053	0.00845351	0.0355945
ENSG00000272078	20.3839	1.10542	1.33914	0.00881861	0.0368383
ENSG00000272145	32.578	-1.17974	0.687486	0.00364367	0.0176592
ENSG00000272172	72.5032	1.09551	0.444362	0.000869183	0.00526324
ENSG00000272347	16.9725	2.18424	1.00416	0.00115132	0.00668815
ENSG00000272512	21.61	-1.37069	0.984791	0.00471221	0.0219973
ENSG00000272849	46.5284	-1.44905	0.558535	0.000463625	0.003051
ENSG00000273297	172.162	-1.41353	0.268666	9.83e-09	1.73e-07
ENSG00000273598	47.7303	2.49963	0.575027	7.56e-07	9.69e-06
ENSG00000273760	162.443	-1.7062	0.280512	7.23e-11	1.7e-09
ENSG00000273812	50.5644	1.34295	0.527779	0.000576787	0.00369745
ENSG00000273983	44.3299	-1.04121	0.576835	0.0036676	0.0177697
ENSG00000274615	71.2745	-1.75486	0.489954	1.74e-05	0.000167115
ENSG00000275216	1642.71	-1.12646	0.139555	6.04e-17	2.65e-15
ENSG00000277369	25.0896	2.39394	0.777021	9.97e-05	0.000801026
ENSG00000277693	15.0698	2.39994	1.09112	0.00113111	0.00659488
ENSG00000277758	43.4434	-1.02188	0.567442	0.00382232	0.018418
ENSG00000279207	181.52	-1.4526	0.266391	3.28e-09	6.17e-08
ENSG00000279495	175.312	1.14167	0.262014	1.07e-06	1.33e-05
ENSG00000279516	74.8967	1.20253	0.414562	0.000237444	0.00171048
ENSG00000279806	132.333	-1.11465	0.298338	1.44e-05	0.000140583
ENSG00000279863	16.5888	1.49765	1.25321	0.00561179	0.0253386
ENSG00000280081	317.752	1.61026	0.228483	1.24e-13	3.99e-12
ENSG00000280351	27.4493	-3.23569	0.764386	1.46e-06	1.78e-05
ENSG00000281376	42.1163	-1.62337	0.562591	0.000189182	0.00140014
ENSG00000283378	15.1291	2.72264	1.10404	0.000644474	0.00407208
ENSG00000283689	57.1128	1.55845	0.476879	5.95e-05	0.000506387
ENSG00000284708	18.2631	-1.96577	0.941975	0.00132287	0.00752744
ENSG00000285043	76.2513	1.11835	0.403907	0.000379917	0.0025629
ENSG00000285294	187.275	-1.40868	0.260905	4.53e-09	8.36e-08
ENSG00000285976	2065.65	1.05499	0.103219	1.63e-25	1.21e-23
ENSG00000286614	35.1085	1.05222	0.691516	0.00567645	0.0255505
ENSG00000287403	118.292	2.3096	1.04908	0.000770792	0.00475751
ENSG00000287431	112.743	-1.20664	0.337899	2.44e-05	0.000227189
ENSG00000287974	40.3963	1.0949	0.620596	0.00378424	0.0182678
ENSG00000288559	18.7995	-1.64569	0.983004	0.00291559	0.0147341

## Sheet: Supplementary Table S7c
Supplementary Table S7c. Overlap gene list
Ensemble_ID	GeneSymbol	Description
ENSG00000062582	MRPS24	mitochondrial ribosomal protein S24 [Source:HGNC Symbol;Acc:HGNC:14510]
ENSG00000063241	ISOC2	isochorismatase domain containing 2 [Source:HGNC Symbol;Acc:HGNC:26278]
ENSG00000066279	ASPM	assembly factor for spindle microtubules [Source:HGNC Symbol;Acc:HGNC:19048]
ENSG00000089127	OAS1	2'-5'-oligoadenylate synthetase 1 [Source:HGNC Symbol;Acc:HGNC:8086]
ENSG00000094804	CDC6	cell division cycle 6 [Source:HGNC Symbol;Acc:HGNC:1744]
ENSG00000137834	SMAD6	SMAD family member 6 [Source:HGNC Symbol;Acc:HGNC:6772]
ENSG00000137959	IFI44L	interferon induced protein 44 like [Source:HGNC Symbol;Acc:HGNC:17817]
ENSG00000138347	MYPN	myopalladin [Source:HGNC Symbol;Acc:HGNC:23246]
ENSG00000140718	FTO	FTO alpha-ketoglutarate dependent dioxygenase [Source:HGNC Symbol;Acc:HGNC:24678]
ENSG00000140961	OSGIN1	oxidative stress induced growth inhibitor 1 [Source:HGNC Symbol;Acc:HGNC:30093]
ENSG00000141682	PMAIP1	phorbol-12-myristate-13-acetate-induced protein 1 [Source:HGNC Symbol;Acc:HGNC:9108]
ENSG00000142188	TMEM50B	transmembrane protein 50B [Source:HGNC Symbol;Acc:HGNC:1280]
ENSG00000147408	CSGALNACT1	chondroitin sulfate N-acetylgalactosaminyltransferase 1 [Source:HGNC Symbol;Acc:HGNC:24290]
ENSG00000152409	JMY	junction mediating and regulatory protein, p53 cofactor [Source:HGNC Symbol;Acc:HGNC:28916]
ENSG00000153234	NR4A2	nuclear receptor subfamily 4 group A member 2 [Source:HGNC Symbol;Acc:HGNC:7981]
ENSG00000156650	KAT6B	lysine acetyltransferase 6B [Source:HGNC Symbol;Acc:HGNC:17582]
ENSG00000166598	HSP90B1	heat shock protein 90 beta family member 1 [Source:HGNC Symbol;Acc:HGNC:12028]
ENSG00000168003	SLC3A2	solute carrier family 3 member 2 [Source:HGNC Symbol;Acc:HGNC:11026]
ENSG00000171155	C1GALT1C1	C1GALT1 specific chaperone 1 [Source:HGNC Symbol;Acc:HGNC:24338]
ENSG00000172071	EIF2AK3	eukaryotic translation initiation factor 2 alpha kinase 3 [Source:HGNC Symbol;Acc:HGNC:3255]
ENSG00000173621	LRFN4	leucine rich repeat and fibronectin type III domain containing 4 [Source:HGNC Symbol;Acc:HGNC:28456]
ENSG00000185338	SOCS1	suppressor of cytokine signaling 1 [Source:HGNC Symbol;Acc:HGNC:19383]
ENSG00000187193	MT1X	metallothionein 1X [Source:HGNC Symbol;Acc:HGNC:7405]
ENSG00000249592	LOC100129917	novel transcript, antisense to PCGF3
ENSG00000249673	NOP14-AS1	NOP14 antisense RNA 1 [Source:HGNC Symbol;Acc:HGNC:20205]
